# Supplementary material for: ﻿Four new species of Tapinocyba Simon, 1884 (Araneae, Linyphiidae) from Jiangjin District of Chongqing, China
Source: Zookeys. 2024 Dec 3;1219:195–214. doi: 10.3897/zookeys.1219.133899 (PMC11736462; doi:10.3897/zookeys.1219.133899)
Supplement: XML Treatment for Tapinocyba [file zookeys.1219.133899-treatment1.xml]

<!DOCTYPE tp:taxon-treatment
  PUBLIC "-//TaxonX//DTD Taxonomic Treatment Publishing DTD v0 20100105//EN" "tax-treatment-NSO.dtd">
<tp:taxon-treatment xmlns:tp="http://www.plazi.org/taxpub"><tp:treatment-meta><kwd-group><label>Taxon classification</label><kwd>
                <named-content content-type="kingdom">Animalia</named-content>
              </kwd><kwd>
                <named-content content-type="order">Araneae</named-content>
              </kwd><kwd>
                <named-content content-type="family">Linyphiidae</named-content>
              </kwd></kwd-group><mixed-citation publication-type="journal"><person-group><name><surname>Irfan</surname><given-names>Muhammad</given-names></name><name><surname>Yun</surname><given-names>Dai</given-names></name><name><surname>Lu-Yu</surname><given-names>Wang</given-names></name><name><surname>Zhi-Sheng</surname><given-names>Zhang</given-names></name></person-group><article-title>﻿Four new species of <italic><tp:taxon-name><tp:taxon-name-part taxon-name-part-type="genus" reg="Tapinocyba">Tapinocyba</tp:taxon-name-part></tp:taxon-name></italic> Simon, 1884 (<tp:taxon-name><tp:taxon-name-part taxon-name-part-type="order">Araneae</tp:taxon-name-part></tp:taxon-name>, <tp:taxon-name><tp:taxon-name-part taxon-name-part-type="family">Linyphiidae</tp:taxon-name-part></tp:taxon-name>) from Jiangjin District of Chongqing, China</article-title><source>Zookeys</source><day>03</day><month>12</month><year>2024</year><volume>1219</volume><fpage>195</fpage><lpage>214</lpage><pub-id pub-id-type="doi">10.3897/zookeys.1219.133899</pub-id></mixed-citation></tp:treatment-meta><tp:nomenclature><label>﻿Genus</label><tp:taxon-name>
              <object-id xmlns:xlink="http://www.w3.org/1999/xlink" content-type="arpha" xlink:type="simple">86CFD030-D2F9-52AF-89E1-6CB70B3B87A1</object-id>
              <tp:taxon-name-part taxon-name-part-type="genus" reg="Tapinocyba">Tapinocyba</tp:taxon-name-part>
            </tp:taxon-name><tp:taxon-authority>Simon, 1884</tp:taxon-authority></tp:nomenclature><tp:treatment-sec sec-type="type species" id="SECID0EWLAC"><title>Type species.</title><p><italic><tp:taxon-name><tp:taxon-name-part taxon-name-part-type="genus" reg="Walckenaera">Walckenaera</tp:taxon-name-part><tp:taxon-name-part taxon-name-part-type="species" reg="praecox">praecox</tp:taxon-name-part></tp:taxon-name></italic> O. Pickard-Cambridge, 1873; gender feminine.</p></tp:treatment-sec></tp:taxon-treatment>
