# Supplementary material for: ﻿Four new species of Tapinocyba Simon, 1884 (Araneae, Linyphiidae) from Jiangjin District of Chongqing, China
Source: Zookeys. 2024 Dec 3;1219:195–214. doi: 10.3897/zookeys.1219.133899 (PMC11736462; doi:10.3897/zookeys.1219.133899)
Supplement: XML Treatment for Tapinocyba centralis [file zookeys.1219.133899-treatment2.xml]

<!DOCTYPE tp:taxon-treatment
  PUBLIC "-//TaxonX//DTD Taxonomic Treatment Publishing DTD v0 20100105//EN" "tax-treatment-NSO.dtd">
<tp:taxon-treatment xmlns:tp="http://www.plazi.org/taxpub"><tp:treatment-meta><kwd-group><label>Taxon classification</label><kwd>
                <named-content content-type="kingdom">Animalia</named-content>
              </kwd><kwd>
                <named-content content-type="order">Araneae</named-content>
              </kwd><kwd>
                <named-content content-type="family">Linyphiidae</named-content>
              </kwd></kwd-group><mixed-citation publication-type="journal"><person-group><name><surname>Irfan</surname><given-names>Muhammad</given-names></name><name><surname>Yun</surname><given-names>Dai</given-names></name><name><surname>Lu-Yu</surname><given-names>Wang</given-names></name><name><surname>Zhi-Sheng</surname><given-names>Zhang</given-names></name></person-group><article-title>﻿Four new species of <italic><tp:taxon-name><tp:taxon-name-part taxon-name-part-type="genus" reg="Tapinocyba">Tapinocyba</tp:taxon-name-part></tp:taxon-name></italic> Simon, 1884 (<tp:taxon-name><tp:taxon-name-part taxon-name-part-type="order">Araneae</tp:taxon-name-part></tp:taxon-name>, <tp:taxon-name><tp:taxon-name-part taxon-name-part-type="family">Linyphiidae</tp:taxon-name-part></tp:taxon-name>) from Jiangjin District of Chongqing, China</article-title><source>Zookeys</source><day>03</day><month>12</month><year>2024</year><volume>1219</volume><fpage>195</fpage><lpage>214</lpage><pub-id pub-id-type="doi">10.3897/zookeys.1219.133899</pub-id></mixed-citation></tp:treatment-meta><tp:nomenclature><label>﻿</label><tp:taxon-name>
              <object-id xmlns:xlink="http://www.w3.org/1999/xlink" content-type="arpha" xlink:type="simple">7CF42E0A-5805-5EB6-A14A-644EC7A6DC3C</object-id>
              <tp:taxon-name-part taxon-name-part-type="genus" reg="Tapinocyba">Tapinocyba</tp:taxon-name-part>
              <tp:taxon-name-part taxon-name-part-type="species" reg="centralis">centralis</tp:taxon-name-part>
              <object-id xmlns:xlink="http://www.w3.org/1999/xlink" content-type="zoobank" xlink:type="simple">https://zoobank.org/101F9F9F-3E08-47D8-A050-6C5A6ABFC7BA</object-id>
            </tp:taxon-name><tp:taxon-status xmlns:xlink="http://www.w3.org/1999/xlink" xlink:type="simple">sp. nov.</tp:taxon-status><xref ref-type="fig" rid="F1">Figs 1</xref><xref ref-type="fig" rid="F2">, 2</xref><xref ref-type="fig" rid="F12">, 12 (中盾大蛛)</xref></tp:nomenclature><tp:treatment-sec sec-type="type material" id="SECID0E4NAC"><title>Type material.</title><p><bold><italic>Holotype</italic></bold>: China • ♂; Chongqing Municipality, Jiangjin District, Zhuyang Town, Yunwuping, Guanyin Valley; <named-content xmlns:xlink="http://www.w3.org/1999/xlink" content-type="dwc:verbatimCoordinates" xlink:type="simple"><named-content content-type="geo-json" specific-use="{&#34;type&#34;:&#34;Point&#34;,&#34;coordinates&#34;:[105.957828,29.150383]}" id="NCID0ELOAC" xlink:type="simple">29°9′1.38″N, 105°57′28.18″E</named-content></named-content>, 558 m <abbrev xmlns:xlink="http://www.w3.org/1999/xlink" xlink:title="above sea level" id="ABBRID0EQOAC" xlink:type="simple">a.s.l</abbrev>., 2023.I.7, Wang L.Y. et al. leg.; <abbrev xmlns:xlink="http://www.w3.org/1999/xlink" xlink:title="School of Life Sciences, Southwest University" id="ABBRID0EUOAC" xlink:type="simple">SWUC</abbrev>-T-LIN-26-01. <bold><italic>Paratypes</italic></bold>: 3♂; same location data as holotype; <abbrev xmlns:xlink="http://www.w3.org/1999/xlink" xlink:title="School of Life Sciences, Southwest University" id="ABBRID0E2OAC" xlink:type="simple">SWUC</abbrev>-T-LIN-26-02 to <abbrev xmlns:xlink="http://www.w3.org/1999/xlink" xlink:title="School of Life Sciences, Southwest University" id="ABBRID0E6OAC" xlink:type="simple">SWUC</abbrev>-T-LIN-26-04 • 2♂; same location data as holotype; <abbrev xmlns:xlink="http://www.w3.org/1999/xlink" xlink:title="School of Life Sciences, Southwest University" id="ABBRID0EDPAC" xlink:type="simple">SWUC</abbrev>-T-LIN-26-02 &amp; <abbrev xmlns:xlink="http://www.w3.org/1999/xlink" xlink:title="School of Life Sciences, Southwest University" id="ABBRID0EHPAC" xlink:type="simple">SWUC</abbrev>-T-LIN-26-03 • 1♂; Zhuyang Town, Yunwuping, Dashibao; <named-content xmlns:xlink="http://www.w3.org/1999/xlink" content-type="dwc:verbatimCoordinates" xlink:type="simple"><named-content content-type="geo-json" specific-use="{&#34;type&#34;:&#34;Point&#34;,&#34;coordinates&#34;:[105.959586,29.151942]}" id="NCID0EOPAC" xlink:type="simple">29°9′6.99″N, 105°57′34.51″E</named-content></named-content>; 542 m <abbrev xmlns:xlink="http://www.w3.org/1999/xlink" xlink:title="above sea level" id="ABBRID0ETPAC" xlink:type="simple">a.s.l</abbrev>.; 2023.I.7; Wang L.Y. et al. leg.; <abbrev xmlns:xlink="http://www.w3.org/1999/xlink" xlink:title="School of Life Sciences, Southwest University" id="ABBRID0EXPAC" xlink:type="simple">SWUC</abbrev>-T-LIN-26-04.</p></tp:treatment-sec><tp:treatment-sec sec-type="etymology" id="SECID0E2PAC"><title>Etymology.</title><p>The specific epithet is derived from the Latin adjective <italic><tp:taxon-name><tp:taxon-name-part taxon-name-part-type="genus" reg="Tapinocyba"/><tp:taxon-name-part taxon-name-part-type="species" reg="centralis">centralis</tp:taxon-name-part></tp:taxon-name></italic>, meaning “median” and referring to the dorsal tibial apophysis, which is located dorsally in almost median of the tibia in dorsal view of the male palp.</p></tp:treatment-sec><tp:treatment-sec sec-type="diagnosis" id="SECID0EMAAE"><title>Diagnosis.</title><p>The male of <italic><tp:taxon-name><tp:taxon-name-part taxon-name-part-type="genus" reg="Tapinocyba">Tapinocyba</tp:taxon-name-part><tp:taxon-name-part taxon-name-part-type="species" reg="centralis">centralis</tp:taxon-name-part></tp:taxon-name></italic> sp. nov. resembles <italic><tp:taxon-name><tp:taxon-name-part taxon-name-part-type="genus" reg="Tapinocyba">T.</tp:taxon-name-part><tp:taxon-name-part taxon-name-part-type="species" reg="praecox">praecox</tp:taxon-name-part></tp:taxon-name></italic> (O. Pickard-Cambridge, 1873) in having the similar cephalic lobe and embolic division (Figs <xref ref-type="fig" rid="F1">1A–D</xref>, <xref ref-type="fig" rid="F2">2A–C</xref>; <xref ref-type="bibr" rid="B6">Hormiga 2000</xref>: fig. 27A–E, pl. 62A–F) and can be distinguished by the dorsal tibial apophysis located almost in median of tibia in dorsal view in <italic><tp:taxon-name><tp:taxon-name-part taxon-name-part-type="genus" reg="Tapinocyba">T.</tp:taxon-name-part><tp:taxon-name-part taxon-name-part-type="species" reg="centralis">centralis</tp:taxon-name-part></tp:taxon-name></italic> sp. nov. (Fig. <xref ref-type="fig" rid="F1">1C</xref>; vs located at the tip of tibia); anterior radical process present in <italic><tp:taxon-name><tp:taxon-name-part taxon-name-part-type="genus" reg="Tapinocyba">T.</tp:taxon-name-part><tp:taxon-name-part taxon-name-part-type="species" reg="centralis">centralis</tp:taxon-name-part></tp:taxon-name></italic> sp. nov. (Fig. <xref ref-type="fig" rid="F1">1C</xref>; vs absent).</p><fig id="F1" position="float" orientation="portrait"><object-id xmlns:xlink="http://www.w3.org/1999/xlink" content-type="doi" xlink:type="simple">10.3897/zookeys.1219.133899.figure1</object-id><object-id xmlns:xlink="http://www.w3.org/1999/xlink" content-type="zenodo_dep_id" xlink:type="simple">14281042</object-id><object-id xmlns:xlink="http://www.w3.org/1999/xlink" content-type="arpha" xlink:type="simple">10CE9231-974D-550B-B816-0DD93464188F</object-id><label>Figure 1.</label><caption><p><italic><tp:taxon-name><tp:taxon-name-part taxon-name-part-type="genus" reg="Tapinocyba">Tapinocyba</tp:taxon-name-part><tp:taxon-name-part taxon-name-part-type="species" reg="centralis">centralis</tp:taxon-name-part></tp:taxon-name></italic> sp. nov., male holotype <bold>A</bold> palp, prolateral view <bold>B</bold> palp, retrolateral view <bold>C</bold> palp, dorsal view <bold>D</bold> palp, ventral view. Abbreviations: <abbrev xmlns:xlink="http://www.w3.org/1999/xlink" xlink:title="anterior radical process" id="ABBRID0ENDAE" xlink:type="simple">ARP</abbrev> = anterior radical process; <abbrev xmlns:xlink="http://www.w3.org/1999/xlink" xlink:title="distal suprategular apophysis" id="ABBRID0ERDAE" xlink:type="simple">DSA</abbrev> = distal suprategular apophysis; <abbrev xmlns:xlink="http://www.w3.org/1999/xlink" xlink:title="dorsal tibial apophysis" id="ABBRID0EVDAE" xlink:type="simple">DTA</abbrev> = dorsal tibial apophysis; E = embolus; <abbrev xmlns:xlink="http://www.w3.org/1999/xlink" xlink:title="median membrane" id="ABBRID0EZDAE" xlink:type="simple">MM</abbrev> = median membrane; <abbrev xmlns:xlink="http://www.w3.org/1999/xlink" xlink:title="marginal suprategular apophysis" id="ABBRID0E4DAE" xlink:type="simple">MSA</abbrev> = marginal suprategular apophysis; <abbrev xmlns:xlink="http://www.w3.org/1999/xlink" xlink:title="paracymbium" id="ABBRID0EBEAE" xlink:type="simple">PC</abbrev> = paracymbium; <abbrev xmlns:xlink="http://www.w3.org/1999/xlink" xlink:title="protegulum" id="ABBRID0EFEAE" xlink:type="simple">PT</abbrev> = protegulum; R = radix; <abbrev xmlns:xlink="http://www.w3.org/1999/xlink" xlink:title="suprategulum" id="ABBRID0EJEAE" xlink:type="simple">SPT</abbrev> = suprategulum; <abbrev xmlns:xlink="http://www.w3.org/1999/xlink" xlink:title="subtegulum" id="ABBRID0ENEAE" xlink:type="simple">ST</abbrev> = subtegulum; T = tegulum; <abbrev xmlns:xlink="http://www.w3.org/1999/xlink" xlink:title="tailpiece" id="ABBRID0EREAE" xlink:type="simple">TP</abbrev> = tailpiece.</p></caption><graphic xmlns:xlink="http://www.w3.org/1999/xlink" xlink:href="zookeys-1219-195_article-133899__-g001.jpg" position="float" orientation="portrait" xlink:type="simple" id="oo_1188621.jpg"><uri content-type="original_file" xlink:type="simple">https://binary.pensoft.net/fig/1188621</uri></graphic></fig><fig id="F2" position="float" orientation="portrait"><object-id xmlns:xlink="http://www.w3.org/1999/xlink" content-type="doi" xlink:type="simple">10.3897/zookeys.1219.133899.figure2</object-id><object-id xmlns:xlink="http://www.w3.org/1999/xlink" content-type="zenodo_dep_id" xlink:type="simple">14281052</object-id><object-id xmlns:xlink="http://www.w3.org/1999/xlink" content-type="arpha" xlink:type="simple">2B3866D5-C7A1-5044-847D-22F192F87296</object-id><label>Figure 2.</label><caption><p><italic><tp:taxon-name><tp:taxon-name-part taxon-name-part-type="genus" reg="Tapinocyba">Tapinocyba</tp:taxon-name-part><tp:taxon-name-part taxon-name-part-type="species" reg="centralis">centralis</tp:taxon-name-part></tp:taxon-name></italic> sp. nov., male paratype (<bold>A–C</bold>) and male holotype (<bold>D–F</bold>). <bold>A–C</bold> Embolic division <bold>D</bold> habitus, dorsal view <bold>E</bold> habitus, lateral view <bold>F</bold> habitus, ventral view. Abbreviations: <abbrev xmlns:xlink="http://www.w3.org/1999/xlink" xlink:title="anterior radical process" id="ABBRID0EZFAE" xlink:type="simple">ARP</abbrev> = anterior radical process; <abbrev xmlns:xlink="http://www.w3.org/1999/xlink" xlink:title="distal suprategular apophysis" id="ABBRID0E4FAE" xlink:type="simple">DSA</abbrev> = distal suprategular apophysis; E = embolus; <abbrev xmlns:xlink="http://www.w3.org/1999/xlink" xlink:title="median membrane" id="ABBRID0EBGAE" xlink:type="simple">MM</abbrev> = median membrane; <abbrev xmlns:xlink="http://www.w3.org/1999/xlink" xlink:title="marginal suprategular apophysis" id="ABBRID0EFGAE" xlink:type="simple">MSA</abbrev> = marginal suprategular apophysis; R = radix; <abbrev xmlns:xlink="http://www.w3.org/1999/xlink" xlink:title="suprategulum" id="ABBRID0EJGAE" xlink:type="simple">SPT</abbrev> = suprategulum; <abbrev xmlns:xlink="http://www.w3.org/1999/xlink" xlink:title="tailpiece" id="ABBRID0ENGAE" xlink:type="simple">TP</abbrev> = tailpiece.</p></caption><graphic xmlns:xlink="http://www.w3.org/1999/xlink" xlink:href="zookeys-1219-195_article-133899__-g002.jpg" position="float" orientation="portrait" xlink:type="simple" id="oo_1188622.jpg"><uri content-type="original_file" xlink:type="simple">https://binary.pensoft.net/fig/1188622</uri></graphic></fig></tp:treatment-sec><tp:treatment-sec sec-type="description" id="SECID0EWGAE"><title>Description.</title><p><bold>Male</bold> (holotype, Fig. <xref ref-type="fig" rid="F2">2D–F</xref>): total length: 1.40. Carapace 0.76 long, 0.53 wide, brown, cephalic region strongly elevated, cephalic pits present behind the PLEs, fovea, cervical and radial grooves distinct. Clypeus 0.20 high. Chelicerae with five promarginal and five retromarginal teeth. Sternum yellowish brown as long as wide, shield-like, with microsetae. Eyes: <abbrev xmlns:xlink="http://www.w3.org/1999/xlink" xlink:title="anterior eye row" id="ABBRID0ECHAE" xlink:type="simple">AER</abbrev> recurved, <abbrev xmlns:xlink="http://www.w3.org/1999/xlink" xlink:title="posterior eye row" id="ABBRID0EGHAE" xlink:type="simple">PER</abbrev> procurved, slightly wider than <abbrev xmlns:xlink="http://www.w3.org/1999/xlink" xlink:title="anterior eye row" id="ABBRID0EKHAE" xlink:type="simple">AER</abbrev>, PMEs present on cephalic lobe. Eye sizes and interdistances: <abbrev xmlns:xlink="http://www.w3.org/1999/xlink" xlink:title="anterior median eyes" id="ABBRID0EOHAE" xlink:type="simple">AME</abbrev> 0.03, <abbrev xmlns:xlink="http://www.w3.org/1999/xlink" xlink:title="anterior lateral eyes" id="ABBRID0ESHAE" xlink:type="simple">ALE</abbrev> 0.06, <abbrev xmlns:xlink="http://www.w3.org/1999/xlink" xlink:title="posterior median eyes" id="ABBRID0EWHAE" xlink:type="simple">PME</abbrev> 0.05, <abbrev xmlns:xlink="http://www.w3.org/1999/xlink" xlink:title="posterior lateral eyes" id="ABBRID0E1HAE" xlink:type="simple">PLE</abbrev> 0.05, <abbrev xmlns:xlink="http://www.w3.org/1999/xlink" xlink:title="the distance between AMEs" id="ABBRID0E5HAE" xlink:type="simple">AME–AME</abbrev> 0.01, <abbrev xmlns:xlink="http://www.w3.org/1999/xlink" xlink:title="distance between PMEs" id="ABBRID0ECIAE" xlink:type="simple">PME–PME</abbrev> 0.05, <abbrev xmlns:xlink="http://www.w3.org/1999/xlink" xlink:title="the distance between AME and ALE" id="ABBRID0EGIAE" xlink:type="simple">AME–ALE</abbrev>, 0.02, <abbrev xmlns:xlink="http://www.w3.org/1999/xlink" xlink:title="distance between PME and PLE" id="ABBRID0EKIAE" xlink:type="simple">PME–PLE</abbrev> 0.06, <abbrev xmlns:xlink="http://www.w3.org/1999/xlink" xlink:title="anterior median eyes" id="ABBRID0EOIAE" xlink:type="simple">AME</abbrev>–<abbrev xmlns:xlink="http://www.w3.org/1999/xlink" xlink:title="posterior median eyes" id="ABBRID0ESIAE" xlink:type="simple">PME</abbrev> 0.08, <abbrev xmlns:xlink="http://www.w3.org/1999/xlink" xlink:title="anterior lateral eyes" id="ABBRID0EWIAE" xlink:type="simple">ALE</abbrev>–<abbrev xmlns:xlink="http://www.w3.org/1999/xlink" xlink:title="anterior lateral eyes" id="ABBRID0E1IAE" xlink:type="simple">ALE</abbrev> 0.24, <abbrev xmlns:xlink="http://www.w3.org/1999/xlink" xlink:title="posterior lateral eyes" id="ABBRID0E5IAE" xlink:type="simple">PLE</abbrev>–<abbrev xmlns:xlink="http://www.w3.org/1999/xlink" xlink:title="posterior lateral eyes" id="ABBRID0ECJAE" xlink:type="simple">PLE</abbrev> 0.25, <abbrev xmlns:xlink="http://www.w3.org/1999/xlink" xlink:title="anterior lateral eyes" id="ABBRID0EGJAE" xlink:type="simple">ALE</abbrev>–<abbrev xmlns:xlink="http://www.w3.org/1999/xlink" xlink:title="posterior lateral eyes" id="ABBRID0EKJAE" xlink:type="simple">PLE</abbrev> 0.01. Length of legs: I 1.93 (0.55, 0.20, 0.48, 0.38, 0.32), II 1.73 (0.47, 0.19, 0.40, 0.36, 0.31), III 1.46 (0.43, 0.17, 0.29, 0.32, 0.25), IV 1.97 (0.54, 0.18, 0.50, 0.41, 0.34). <abbrev xmlns:xlink="http://www.w3.org/1999/xlink" xlink:title="position of trichobothrium on metatarsus I" id="ABBRID0EOJAE" xlink:type="simple">TmI</abbrev> 0.41 and TmIV absent. Tibial spine formula: 1-1-1-1. Opisthosoma 0.81 long, 0.52 wide, oval, greenish.</p><p><bold><italic>Palp</italic></bold> (holotype, Fig. <xref ref-type="fig" rid="F1">1A–D; a</xref> paratype, Fig. <xref ref-type="fig" rid="F2">2A–C</xref>). Femur unmodified, almost as long as both patella and tibia. Patella longer than tibia. Tibia widest at distal end, with one retrolateral and one dorsal trichobothria, dorsal tibial apophysis half the length of tibia, tapering towards tip with blunt end; paracymbium U-shaped, basally with setae, distal arm tip with blunt end; tegulum almost round, ventrally bulging above subtegulum, protegulum distinct, membranous; suprategulum small, with small median suprategular apophysis, invisible on unexpanded palp, distal suprategular apophysis membranous; embolic division simple, consisting of a radix longer than wide; tailpiece round; median membrane short; anterior radical process somewhat triangular with pointed end; embolus short, horn-shaped, slightly curved with pointed end.</p><p><bold>Female.</bold> Unknown.</p></tp:treatment-sec><tp:treatment-sec sec-type="distribution" id="SECID0EFKAE"><title>Distribution.</title><p>Known only from the type locality (Fig. <xref ref-type="fig" rid="F12">12</xref>).</p></tp:treatment-sec><tp:treatment-sec><!--Section generated to contain objects referenced in tp:taxon-treatment.--><fig id="F12" position="float" orientation="portrait"><object-id xmlns:xlink="http://www.w3.org/1999/xlink" content-type="doi" xlink:type="simple">10.3897/zookeys.1219.133899.figure12</object-id><object-id xmlns:xlink="http://www.w3.org/1999/xlink" content-type="zenodo_dep_id" xlink:type="simple">14281050</object-id><object-id xmlns:xlink="http://www.w3.org/1999/xlink" content-type="arpha" xlink:type="simple">C3DEBD96-5197-5BD7-88BE-F22B28D06A70</object-id><label>Figure 12.</label><caption><p>Distribution of <italic><tp:taxon-name><tp:taxon-name-part taxon-name-part-type="genus" reg="Tapinocyba">Tapinocyba</tp:taxon-name-part></tp:taxon-name></italic> species in Jiangjin, Chongqing.</p></caption><graphic xmlns:xlink="http://www.w3.org/1999/xlink" xlink:href="zookeys-1219-195_article-133899__-g012.jpg" position="float" orientation="portrait" xlink:type="simple" id="oo_1188632.jpg"><uri content-type="original_file" xlink:type="simple">https://binary.pensoft.net/fig/1188632</uri></graphic></fig></tp:treatment-sec><ref-list><ref id="B6"><mixed-citation xmlns:xlink="http://www.w3.org/1999/xlink" xlink:type="simple"><person-group><name name-style="western"><surname>Hormiga</surname><given-names>G</given-names></name></person-group> (<year>2000</year>) <article-title>Higher level phylogenetics of erigonine spiders (<tp:taxon-name><tp:taxon-name-part taxon-name-part-type="order">Araneae</tp:taxon-name-part></tp:taxon-name>, <tp:taxon-name><tp:taxon-name-part taxon-name-part-type="family">Linyphiidae</tp:taxon-name-part></tp:taxon-name>, <tp:taxon-name><tp:taxon-name-part taxon-name-part-type="subfamily">Erigoninae</tp:taxon-name-part></tp:taxon-name>).</article-title><source>Smithsonian Contributions to Zoology</source><volume>609</volume>: <fpage>1</fpage>–<lpage>160</lpage>. <ext-link xlink:href="10.5479/si.00810282.609" ext-link-type="doi" xlink:type="simple">https://doi.org/10.5479/si.00810282.609</ext-link></mixed-citation></ref></ref-list></tp:taxon-treatment>
