# Supplementary material for: ﻿Four new species of Tapinocyba Simon, 1884 (Araneae, Linyphiidae) from Jiangjin District of Chongqing, China
Source: Zookeys. 2024 Dec 3;1219:195–214. doi: 10.3897/zookeys.1219.133899 (PMC11736462; doi:10.3897/zookeys.1219.133899)
Supplement: XML Treatment for Tapinocyba denticulata [file zookeys.1219.133899-treatment3.xml]

<!DOCTYPE tp:taxon-treatment
  PUBLIC "-//TaxonX//DTD Taxonomic Treatment Publishing DTD v0 20100105//EN" "tax-treatment-NSO.dtd">
<tp:taxon-treatment xmlns:tp="http://www.plazi.org/taxpub"><tp:treatment-meta><kwd-group><label>Taxon classification</label><kwd>
                <named-content content-type="kingdom">Animalia</named-content>
              </kwd><kwd>
                <named-content content-type="order">Araneae</named-content>
              </kwd><kwd>
                <named-content content-type="family">Linyphiidae</named-content>
              </kwd></kwd-group><mixed-citation publication-type="journal"><person-group><name><surname>Irfan</surname><given-names>Muhammad</given-names></name><name><surname>Yun</surname><given-names>Dai</given-names></name><name><surname>Lu-Yu</surname><given-names>Wang</given-names></name><name><surname>Zhi-Sheng</surname><given-names>Zhang</given-names></name></person-group><article-title>﻿Four new species of <italic><tp:taxon-name><tp:taxon-name-part taxon-name-part-type="genus" reg="Tapinocyba">Tapinocyba</tp:taxon-name-part></tp:taxon-name></italic> Simon, 1884 (<tp:taxon-name><tp:taxon-name-part taxon-name-part-type="order">Araneae</tp:taxon-name-part></tp:taxon-name>, <tp:taxon-name><tp:taxon-name-part taxon-name-part-type="family">Linyphiidae</tp:taxon-name-part></tp:taxon-name>) from Jiangjin District of Chongqing, China</article-title><source>Zookeys</source><day>03</day><month>12</month><year>2024</year><volume>1219</volume><fpage>195</fpage><lpage>214</lpage><pub-id pub-id-type="doi">10.3897/zookeys.1219.133899</pub-id></mixed-citation></tp:treatment-meta><tp:nomenclature><label>﻿</label><tp:taxon-name>
              <object-id xmlns:xlink="http://www.w3.org/1999/xlink" content-type="arpha" xlink:type="simple">E31CE1AD-2378-5A71-A288-4C96933ED134</object-id>
              <tp:taxon-name-part taxon-name-part-type="genus" reg="Tapinocyba">Tapinocyba</tp:taxon-name-part>
              <tp:taxon-name-part taxon-name-part-type="species" reg="denticulata">denticulata</tp:taxon-name-part>
              <object-id xmlns:xlink="http://www.w3.org/1999/xlink" content-type="zoobank" xlink:type="simple">https://zoobank.org/F4C75A35-DB03-4B3F-9F54-4F640463163F</object-id>
            </tp:taxon-name><tp:taxon-status xmlns:xlink="http://www.w3.org/1999/xlink" xlink:type="simple">sp. nov.</tp:taxon-status><xref ref-type="fig" rid="F3">Figs 3</xref><xref ref-type="fig" rid="F4">, 4</xref><xref ref-type="fig" rid="F5">, 5</xref><xref ref-type="fig" rid="F12">, 12</xref></tp:nomenclature><tp:treatment-sec sec-type="type material" id="SECID0EJMAE"><title>Type material.</title><p><bold><italic>Holotype</italic></bold>: China • ♂; Chongqing Municipality, Jiangjin District, Simian Mountain, Zhengtian Valley, <named-content xmlns:xlink="http://www.w3.org/1999/xlink" content-type="dwc:verbatimCoordinates" xlink:type="simple"><named-content content-type="geo-json" specific-use="{&#34;type&#34;:&#34;Point&#34;,&#34;coordinates&#34;:[106.431881,28.613047]}" id="NCID0EXMAE" xlink:type="simple">28°36′46.97″N, 106°25′54.77″E</named-content></named-content>, 1170 m <abbrev xmlns:xlink="http://www.w3.org/1999/xlink" xlink:title="above sea level" id="ABBRID0E3MAE" xlink:type="simple">a.s.l</abbrev>., 2023.III.02, Wang L.Y. et al. leg.; <abbrev xmlns:xlink="http://www.w3.org/1999/xlink" xlink:title="School of Life Sciences, Southwest University" id="ABBRID0EANAE" xlink:type="simple">SWUC</abbrev>-T-LIN-27-01. <bold><italic>Paratypes</italic></bold>: 1♀; same location data as holotype; <abbrev xmlns:xlink="http://www.w3.org/1999/xlink" xlink:title="School of Life Sciences, Southwest University" id="ABBRID0EHNAE" xlink:type="simple">SWUC</abbrev>-T-LIN-27-02 • 1♀: Simian Mountain, Chaoyuanguan, <named-content xmlns:xlink="http://www.w3.org/1999/xlink" content-type="dwc:verbatimCoordinates" xlink:type="simple"><named-content content-type="geo-json" specific-use="{&#34;type&#34;:&#34;Point&#34;,&#34;coordinates&#34;:[106.339956,28.648161]}" id="NCID0EONAE" xlink:type="simple">28°38′53.38″N, 106°20′23.84″E</named-content></named-content>, 920 m <abbrev xmlns:xlink="http://www.w3.org/1999/xlink" xlink:title="above sea level" id="ABBRID0ETNAE" xlink:type="simple">a.s.l</abbrev>., 2023.I.22, Wang B. et al. leg.; <abbrev xmlns:xlink="http://www.w3.org/1999/xlink" xlink:title="School of Life Sciences, Southwest University" id="ABBRID0EXNAE" xlink:type="simple">SWUC</abbrev>-T-LIN-27-03 • 1♂; Simian Mountain, Qinjiagou, <named-content xmlns:xlink="http://www.w3.org/1999/xlink" content-type="dwc:verbatimCoordinates" xlink:type="simple"><named-content content-type="geo-json" specific-use="{&#34;type&#34;:&#34;Point&#34;,&#34;coordinates&#34;:[106.398167,28.618422]}" id="NCID0E5NAE" xlink:type="simple">28°37′6.32″N, 106°23′53.40″E</named-content></named-content>, 1131 m <abbrev xmlns:xlink="http://www.w3.org/1999/xlink" xlink:title="above sea level" id="ABBRID0EDOAE" xlink:type="simple">a.s.l</abbrev>., 2023.III.2, Zhang Z.G. et al. leg.; <abbrev xmlns:xlink="http://www.w3.org/1999/xlink" xlink:title="School of Life Sciences, Southwest University" id="ABBRID0EHOAE" xlink:type="simple">SWUC</abbrev>-T-LIN-27-04.</p></tp:treatment-sec><tp:treatment-sec sec-type="etymology" id="SECID0ELOAE"><title>Etymology.</title><p>The specific epithet is derived from the Latin adjective <italic>denticulatus</italic>, meaning “teeth” and referring to the small teeth at the tip of dorsal tibial apophysis of the male palp.</p></tp:treatment-sec><tp:treatment-sec sec-type="diagnosis" id="SECID0ETOAE"><title>Diagnosis.</title><p>The male of <italic><tp:taxon-name><tp:taxon-name-part taxon-name-part-type="genus" reg="Tapinocyba">Tapinocyba</tp:taxon-name-part><tp:taxon-name-part taxon-name-part-type="species" reg="denticulata">denticulata</tp:taxon-name-part></tp:taxon-name></italic> sp. nov. resembles <italic><tp:taxon-name><tp:taxon-name-part taxon-name-part-type="genus" reg="Tapinocyba">T.</tp:taxon-name-part><tp:taxon-name-part taxon-name-part-type="species" reg="praecox">praecox</tp:taxon-name-part></tp:taxon-name></italic> (O. Pickard-Cambridge, 1873) in having the similar embolic division (Fig. <xref ref-type="fig" rid="F3">3A–D</xref>; <xref ref-type="bibr" rid="B6">Hormiga 2000</xref>: fig. 27A–E, pl. 62A–F) and can be distinguished by the ocular region strongly curved, making right-angle with cephalothorax, extending above the clypeus in <italic><tp:taxon-name><tp:taxon-name-part taxon-name-part-type="genus" reg="Tapinocyba">T.</tp:taxon-name-part><tp:taxon-name-part taxon-name-part-type="species" reg="denticulata">denticulata</tp:taxon-name-part></tp:taxon-name></italic> sp. nov. (Fig. <xref ref-type="fig" rid="F5">5B</xref>; vs ocular region not modified); dorsal tibial apophysis as long as cymbium, tip with small teeth, extending above the cymbium in <italic><tp:taxon-name><tp:taxon-name-part taxon-name-part-type="genus" reg="Tapinocyba">T.</tp:taxon-name-part><tp:taxon-name-part taxon-name-part-type="species" reg="denticulata">denticulata</tp:taxon-name-part></tp:taxon-name></italic> sp. nov. (Fig. <xref ref-type="fig" rid="F3">3C</xref>; vs half the length of tibia, with blunt tip, extending away from cymbium); retrolateral tibial apophysis present in <italic><tp:taxon-name><tp:taxon-name-part taxon-name-part-type="genus" reg="Tapinocyba">T.</tp:taxon-name-part><tp:taxon-name-part taxon-name-part-type="species" reg="denticulata">denticulata</tp:taxon-name-part></tp:taxon-name></italic> sp. nov. (Fig. <xref ref-type="fig" rid="F3">3C</xref>; vs absent); embolus curved clockwise with bifurcated tip in <italic><tp:taxon-name><tp:taxon-name-part taxon-name-part-type="genus" reg="Tapinocyba">T.</tp:taxon-name-part><tp:taxon-name-part taxon-name-part-type="species" reg="denticulata">denticulata</tp:taxon-name-part></tp:taxon-name></italic> sp. nov. (Fig. <xref ref-type="fig" rid="F3">3A, B, E</xref>; vs slightly curved with blunt tip). The female of <italic><tp:taxon-name><tp:taxon-name-part taxon-name-part-type="genus" reg="Tapinocyba">T.</tp:taxon-name-part><tp:taxon-name-part taxon-name-part-type="species" reg="denticulata">denticulata</tp:taxon-name-part></tp:taxon-name></italic> sp. nov. resembles <italic><tp:taxon-name><tp:taxon-name-part taxon-name-part-type="genus" reg="Tapinocyba">T.</tp:taxon-name-part><tp:taxon-name-part taxon-name-part-type="species" reg="affinis">affinis</tp:taxon-name-part></tp:taxon-name></italic> Lessert, 1907 in having the similar copulatory ducts and spermathecae (Fig. <xref ref-type="fig" rid="F4">4A–E</xref>; <xref ref-type="bibr" rid="B19">Wiehle 1960</xref>: figs 984a, b, 985) and can be distinguished by the tapering part of ventral plate as long as wide in <italic><tp:taxon-name><tp:taxon-name-part taxon-name-part-type="genus" reg="Tapinocyba">T.</tp:taxon-name-part><tp:taxon-name-part taxon-name-part-type="species" reg="denticulata">denticulata</tp:taxon-name-part></tp:taxon-name></italic> sp. nov. (Fig. <xref ref-type="fig" rid="F4">4A, B, E</xref>; vs somewhat triangular). The epigyne of <italic><tp:taxon-name><tp:taxon-name-part taxon-name-part-type="genus" reg="Tapinocyba">Tapinocyba</tp:taxon-name-part><tp:taxon-name-part taxon-name-part-type="species" reg="denticulata">denticulata</tp:taxon-name-part></tp:taxon-name></italic> sp. nov. can be distinguished from <italic><tp:taxon-name><tp:taxon-name-part taxon-name-part-type="genus" reg="Tapinocyba">T.</tp:taxon-name-part><tp:taxon-name-part taxon-name-part-type="species" reg="praecox">praecox</tp:taxon-name-part></tp:taxon-name></italic> by the dorsal plate ventrally grooved in <italic><tp:taxon-name><tp:taxon-name-part taxon-name-part-type="genus" reg="Tapinocyba">T.</tp:taxon-name-part><tp:taxon-name-part taxon-name-part-type="species" reg="denticulata">denticulata</tp:taxon-name-part></tp:taxon-name></italic> sp. nov. (Fig. <xref ref-type="fig" rid="F4">4A–C</xref>; vs not grooved).</p><fig id="F3" position="float" orientation="portrait"><object-id xmlns:xlink="http://www.w3.org/1999/xlink" content-type="doi" xlink:type="simple">10.3897/zookeys.1219.133899.figure3</object-id><object-id xmlns:xlink="http://www.w3.org/1999/xlink" content-type="zenodo_dep_id" xlink:type="simple">14281054</object-id><object-id xmlns:xlink="http://www.w3.org/1999/xlink" content-type="arpha" xlink:type="simple">AC0E28AA-F9EF-5ADC-8AA2-F502E611598B</object-id><label>Figure 3.</label><caption><p><italic><tp:taxon-name><tp:taxon-name-part taxon-name-part-type="genus" reg="Tapinocyba">Tapinocyba</tp:taxon-name-part><tp:taxon-name-part taxon-name-part-type="species" reg="denticulata">denticulata</tp:taxon-name-part></tp:taxon-name></italic> sp. nov., male holotype <bold>A</bold> palp, prolateral view <bold>B</bold> palp, retrolateral view <bold>C</bold> palp, dorsal view <bold>D</bold> palp, ventral view <bold>E</bold> embolus, ventral view. Abbreviations: <abbrev xmlns:xlink="http://www.w3.org/1999/xlink" xlink:title="distal suprategular apophysis" id="ABBRID0ECVAE" xlink:type="simple">DSA</abbrev> = distal suprategular apophysis; <abbrev xmlns:xlink="http://www.w3.org/1999/xlink" xlink:title="dorsal tibial apophysis" id="ABBRID0EGVAE" xlink:type="simple">DTA</abbrev> = dorsal tibial apophysis; E = embolus; <abbrev xmlns:xlink="http://www.w3.org/1999/xlink" xlink:title="median membrane" id="ABBRID0EKVAE" xlink:type="simple">MM</abbrev> = median membrane; <abbrev xmlns:xlink="http://www.w3.org/1999/xlink" xlink:title="marginal suprategular apophysis" id="ABBRID0EOVAE" xlink:type="simple">MSA</abbrev> = marginal suprategular apophysis; <abbrev xmlns:xlink="http://www.w3.org/1999/xlink" xlink:title="paracymbium" id="ABBRID0ESVAE" xlink:type="simple">PC</abbrev> = paracymbium; <abbrev xmlns:xlink="http://www.w3.org/1999/xlink" xlink:title="protegulum" id="ABBRID0EWVAE" xlink:type="simple">PT</abbrev> = protegulum; PTA = prolateral tibial apophysis; R = radix; RTA = retrolateral tibial apophysis; <abbrev xmlns:xlink="http://www.w3.org/1999/xlink" xlink:title="suprategulum" id="ABBRID0E1VAE" xlink:type="simple">SPT</abbrev> = suprategulum; <abbrev xmlns:xlink="http://www.w3.org/1999/xlink" xlink:title="subtegulum" id="ABBRID0E5VAE" xlink:type="simple">ST</abbrev> = subtegulum; T = tegulum; <abbrev xmlns:xlink="http://www.w3.org/1999/xlink" xlink:title="tailpiece" id="ABBRID0ECWAE" xlink:type="simple">TP</abbrev> = tailpiece.</p></caption><graphic xmlns:xlink="http://www.w3.org/1999/xlink" xlink:href="zookeys-1219-195_article-133899__-g003.jpg" position="float" orientation="portrait" xlink:type="simple" id="oo_1188623.jpg"><uri content-type="original_file" xlink:type="simple">https://binary.pensoft.net/fig/1188623</uri></graphic></fig><fig id="F4" position="float" orientation="portrait"><object-id xmlns:xlink="http://www.w3.org/1999/xlink" content-type="doi" xlink:type="simple">10.3897/zookeys.1219.133899.figure4</object-id><object-id xmlns:xlink="http://www.w3.org/1999/xlink" content-type="zenodo_dep_id" xlink:type="simple">14281056</object-id><object-id xmlns:xlink="http://www.w3.org/1999/xlink" content-type="arpha" xlink:type="simple">2627A0D5-892F-5437-AFB9-87011607D827</object-id><label>Figure 4.</label><caption><p><italic><tp:taxon-name><tp:taxon-name-part taxon-name-part-type="genus" reg="Tapinocyba">Tapinocyba</tp:taxon-name-part><tp:taxon-name-part taxon-name-part-type="species" reg="denticulata">denticulata</tp:taxon-name-part></tp:taxon-name></italic> sp. nov., female paratype <bold>A, C</bold> epigyne, ventral view <bold>B</bold> epigyne, lateral view <bold>D</bold> vulva, dorsal view <bold>E</bold> vulva, anterior view <bold>A–D</bold> red arrow indicating epigynal plate mid ventrally with a conspicuous round patch anteriorly. Abbreviations: <abbrev xmlns:xlink="http://www.w3.org/1999/xlink" xlink:title="copulatory ducts" id="ABBRID0EIXAE" xlink:type="simple">CD</abbrev> = copulatory duct; <abbrev xmlns:xlink="http://www.w3.org/1999/xlink" xlink:title="copulatory openings" id="ABBRID0EMXAE" xlink:type="simple">CO</abbrev> = copulatory opening; <abbrev xmlns:xlink="http://www.w3.org/1999/xlink" xlink:title="dorsal plate" id="ABBRID0EQXAE" xlink:type="simple">DP</abbrev> = dorsal plate; <abbrev xmlns:xlink="http://www.w3.org/1999/xlink" xlink:title="fertilization ducts" id="ABBRID0EUXAE" xlink:type="simple">FD</abbrev> = fertilization duct; S = spermathecae; <abbrev xmlns:xlink="http://www.w3.org/1999/xlink" xlink:title="ventral plate" id="ABBRID0EYXAE" xlink:type="simple">VP</abbrev> = ventral plate.</p></caption><graphic xmlns:xlink="http://www.w3.org/1999/xlink" xlink:href="zookeys-1219-195_article-133899__-g004.jpg" position="float" orientation="portrait" xlink:type="simple" id="oo_1188624.jpg"><uri content-type="original_file" xlink:type="simple">https://binary.pensoft.net/fig/1188624</uri></graphic></fig><fig id="F5" position="float" orientation="portrait"><object-id xmlns:xlink="http://www.w3.org/1999/xlink" content-type="doi" xlink:type="simple">10.3897/zookeys.1219.133899.figure5</object-id><object-id xmlns:xlink="http://www.w3.org/1999/xlink" content-type="zenodo_dep_id" xlink:type="simple">14281058</object-id><object-id xmlns:xlink="http://www.w3.org/1999/xlink" content-type="arpha" xlink:type="simple">26A945E0-8ECF-554C-A9D1-2C2E3D55734E</object-id><label>Figure 5.</label><caption><p><italic><tp:taxon-name><tp:taxon-name-part taxon-name-part-type="genus" reg="Tapinocyba">Tapinocyba</tp:taxon-name-part><tp:taxon-name-part taxon-name-part-type="species" reg="denticulata">denticulata</tp:taxon-name-part></tp:taxon-name></italic> sp. nov., male holotype (<bold>A–C</bold>) and female paratype (<bold>D, E</bold>) <bold>A</bold>, <bold>D</bold> habitus, dorsal view <bold>B</bold> habitus, lateral view <bold>C, E</bold> habitus, ventral view.</p></caption><graphic xmlns:xlink="http://www.w3.org/1999/xlink" xlink:href="zookeys-1219-195_article-133899__-g005.jpg" position="float" orientation="portrait" xlink:type="simple" id="oo_1188625.jpg"><uri content-type="original_file" xlink:type="simple">https://binary.pensoft.net/fig/1188625</uri></graphic></fig></tp:treatment-sec><tp:treatment-sec sec-type="description" id="SECID0EFZAE"><title>Description.</title><p><bold>Male</bold> (holotype, Fig. <xref ref-type="fig" rid="F5">5A–C</xref>): total length 1.74; carapace 0.87 long, 0.60 wide, brown, cephalic region slightly elevated, cephalic pits absent, fovea, cervical and radial grooves distinct. Clypeus 0.20 high. Chelicerae with five promarginal and five retromarginal teeth. Sternum yellowish brown, as long as wide, shield-like, with microsetae. Ocular region strongly curved, extending above clypeus, eyes: <abbrev xmlns:xlink="http://www.w3.org/1999/xlink" xlink:title="anterior eye row" id="ABBRID0ERZAE" xlink:type="simple">AER</abbrev> recurved, <abbrev xmlns:xlink="http://www.w3.org/1999/xlink" xlink:title="posterior eye row" id="ABBRID0EVZAE" xlink:type="simple">PER</abbrev> procurved, slightly wider than <abbrev xmlns:xlink="http://www.w3.org/1999/xlink" xlink:title="anterior eye row" id="ABBRID0EZZAE" xlink:type="simple">AER</abbrev>. Eye sizes and interdistances: <abbrev xmlns:xlink="http://www.w3.org/1999/xlink" xlink:title="anterior median eyes" id="ABBRID0E4ZAE" xlink:type="simple">AME</abbrev> 0.03, <abbrev xmlns:xlink="http://www.w3.org/1999/xlink" xlink:title="anterior lateral eyes" id="ABBRID0EB1AE" xlink:type="simple">ALE</abbrev> 0.06, <abbrev xmlns:xlink="http://www.w3.org/1999/xlink" xlink:title="posterior median eyes" id="ABBRID0EF1AE" xlink:type="simple">PME</abbrev> 0.04, <abbrev xmlns:xlink="http://www.w3.org/1999/xlink" xlink:title="posterior lateral eyes" id="ABBRID0EJ1AE" xlink:type="simple">PLE</abbrev> 0.05, <abbrev xmlns:xlink="http://www.w3.org/1999/xlink" xlink:title="the distance between AMEs" id="ABBRID0EN1AE" xlink:type="simple">AME–AME</abbrev> 0.02, <abbrev xmlns:xlink="http://www.w3.org/1999/xlink" xlink:title="distance between PMEs" id="ABBRID0ER1AE" xlink:type="simple">PME–PME</abbrev> 0.07, <abbrev xmlns:xlink="http://www.w3.org/1999/xlink" xlink:title="the distance between AME and ALE" id="ABBRID0EV1AE" xlink:type="simple">AME–ALE</abbrev>, 0.02, <abbrev xmlns:xlink="http://www.w3.org/1999/xlink" xlink:title="distance between PME and PLE" id="ABBRID0EZ1AE" xlink:type="simple">PME–PLE</abbrev> 0.03, <abbrev xmlns:xlink="http://www.w3.org/1999/xlink" xlink:title="anterior median eyes" id="ABBRID0E41AE" xlink:type="simple">AME</abbrev>–<abbrev xmlns:xlink="http://www.w3.org/1999/xlink" xlink:title="posterior median eyes" id="ABBRID0EB2AE" xlink:type="simple">PME</abbrev> 0.06, <abbrev xmlns:xlink="http://www.w3.org/1999/xlink" xlink:title="anterior lateral eyes" id="ABBRID0EF2AE" xlink:type="simple">ALE</abbrev>–<abbrev xmlns:xlink="http://www.w3.org/1999/xlink" xlink:title="anterior lateral eyes" id="ABBRID0EJ2AE" xlink:type="simple">ALE</abbrev> 0.19, <abbrev xmlns:xlink="http://www.w3.org/1999/xlink" xlink:title="posterior lateral eyes" id="ABBRID0EN2AE" xlink:type="simple">PLE</abbrev>–<abbrev xmlns:xlink="http://www.w3.org/1999/xlink" xlink:title="posterior lateral eyes" id="ABBRID0ER2AE" xlink:type="simple">PLE</abbrev> 0.20, <abbrev xmlns:xlink="http://www.w3.org/1999/xlink" xlink:title="anterior lateral eyes" id="ABBRID0EV2AE" xlink:type="simple">ALE</abbrev>–<abbrev xmlns:xlink="http://www.w3.org/1999/xlink" xlink:title="posterior lateral eyes" id="ABBRID0EZ2AE" xlink:type="simple">PLE</abbrev> contiguous. Length of legs: I 1.97 (0.59, 0.21, 0.48, 0.36, 0.33), II 1.82 (0.56, 0.19, 0.43, 0.35, 0.29), III 1.68 (0.58, 0.15, 0.45, 0.28, 0.22), IV 2.00 (0.58, 0.19, 0.48, 0.38, 0.39). <abbrev xmlns:xlink="http://www.w3.org/1999/xlink" xlink:title="position of trichobothrium on metatarsus I" id="ABBRID0E42AE" xlink:type="simple">TmI</abbrev> 0.63 and TmIV absent. Tibial spine formula: 1-1-1-1. Opisthosoma 0.97 long, 0.71 wide, oval, greenish.</p><p><bold><italic>Palp</italic></bold> (Fig. <xref ref-type="fig" rid="F3">3A–D</xref>). Femur unmodified, almost as long as both patella and tibia. Patella as long as tibia. Tibia widest at distal end, with one retrolateral and one dorsal trichobothria, with three apophyses; dorsal tibial apophysis almost as long as cymbium, slightly curved, tip with teeth; prolateral tibial apophysis (PTA) small, somewhat triangular in dorsal view; retrolateral tibial apophysis sclerotized, tip with serrated margin; paracymbium J-shaped, basally with setae, distal arm tip with blunt end; tegulum almost round, ventrally bulging above the subtegulum, protegulum distinct, membranous; suprategulum small, with small median suprategular apophysis, distal suprategular apophysis membranous; embolic division simple, consisting of a radix longer than wide; tailpiece slightly curved with blunt tip; median membrane short, present in between embolus and distal suprategular apophysis; embolus curved, with bifurcated tip.</p><p><bold>Female</bold> (paratype <abbrev xmlns:xlink="http://www.w3.org/1999/xlink" xlink:title="School of Life Sciences, Southwest University" id="ABBRID0EQ3AE" xlink:type="simple">SWUC</abbrev>-T-LIN-27-02, Fig. <xref ref-type="fig" rid="F5">5D, E</xref>): total length 1.64; carapace 0.76 long, 0.51 wide, cephalic region slightly elevated, brown, fovea, cervical and radial grooves distinct. Clypeus 0.11 high. Chelicerae with six promarginal and five retromarginal teeth. Sternum shield-shaped, as wide as long, greenish brown, with microsetae. Eyes: <abbrev xmlns:xlink="http://www.w3.org/1999/xlink" xlink:title="anterior eye row" id="ABBRID0EY3AE" xlink:type="simple">AER</abbrev> recurved, <abbrev xmlns:xlink="http://www.w3.org/1999/xlink" xlink:title="posterior eye row" id="ABBRID0E33AE" xlink:type="simple">PER</abbrev> straight, slightly wider than <abbrev xmlns:xlink="http://www.w3.org/1999/xlink" xlink:title="anterior eye row" id="ABBRID0EA4AE" xlink:type="simple">AER</abbrev>. Eye sizes and interdistances: <abbrev xmlns:xlink="http://www.w3.org/1999/xlink" xlink:title="anterior median eyes" id="ABBRID0EE4AE" xlink:type="simple">AME</abbrev> 0.04, <abbrev xmlns:xlink="http://www.w3.org/1999/xlink" xlink:title="anterior lateral eyes" id="ABBRID0EI4AE" xlink:type="simple">ALE</abbrev> 0.06, <abbrev xmlns:xlink="http://www.w3.org/1999/xlink" xlink:title="posterior median eyes" id="ABBRID0EM4AE" xlink:type="simple">PME</abbrev> 0.04, <abbrev xmlns:xlink="http://www.w3.org/1999/xlink" xlink:title="posterior lateral eyes" id="ABBRID0EQ4AE" xlink:type="simple">PLE</abbrev> 0.05, <abbrev xmlns:xlink="http://www.w3.org/1999/xlink" xlink:title="the distance between AMEs" id="ABBRID0EU4AE" xlink:type="simple">AME–AME</abbrev> 0.01, <abbrev xmlns:xlink="http://www.w3.org/1999/xlink" xlink:title="distance between PMEs" id="ABBRID0EY4AE" xlink:type="simple">PME–PME</abbrev> 0.04, <abbrev xmlns:xlink="http://www.w3.org/1999/xlink" xlink:title="the distance between AME and ALE" id="ABBRID0E34AE" xlink:type="simple">AME–ALE</abbrev>, 0.01, <abbrev xmlns:xlink="http://www.w3.org/1999/xlink" xlink:title="distance between PME and PLE" id="ABBRID0EA5AE" xlink:type="simple">PME–PLE</abbrev> 0.02, <abbrev xmlns:xlink="http://www.w3.org/1999/xlink" xlink:title="anterior median eyes" id="ABBRID0EE5AE" xlink:type="simple">AME</abbrev>–<abbrev xmlns:xlink="http://www.w3.org/1999/xlink" xlink:title="posterior median eyes" id="ABBRID0EI5AE" xlink:type="simple">PME</abbrev> 0.05, <abbrev xmlns:xlink="http://www.w3.org/1999/xlink" xlink:title="anterior lateral eyes" id="ABBRID0EM5AE" xlink:type="simple">ALE</abbrev>–<abbrev xmlns:xlink="http://www.w3.org/1999/xlink" xlink:title="anterior lateral eyes" id="ABBRID0EQ5AE" xlink:type="simple">ALE</abbrev> 0.21, <abbrev xmlns:xlink="http://www.w3.org/1999/xlink" xlink:title="posterior lateral eyes" id="ABBRID0EU5AE" xlink:type="simple">PLE</abbrev>–<abbrev xmlns:xlink="http://www.w3.org/1999/xlink" xlink:title="posterior lateral eyes" id="ABBRID0EY5AE" xlink:type="simple">PLE</abbrev> 0.23, <abbrev xmlns:xlink="http://www.w3.org/1999/xlink" xlink:title="anterior lateral eyes" id="ABBRID0E35AE" xlink:type="simple">ALE</abbrev>–<abbrev xmlns:xlink="http://www.w3.org/1999/xlink" xlink:title="posterior lateral eyes" id="ABBRID0EA6AE" xlink:type="simple">PLE</abbrev> contiguous. Length of legs: I 1.73 (0.40.53, 0.20, 0.42,0.30, 0.28), II 1.59 (0.50, 0.19, 0.35, 0.29, 0.26), III 1.32 (0.39, 0.16,0.28, 0.27, 0.22), IV 1.74 (0.53, 0.16, 0.42,0.34, 0.29). <abbrev xmlns:xlink="http://www.w3.org/1999/xlink" xlink:title="position of trichobothrium on metatarsus I" id="ABBRID0EE6AE" xlink:type="simple">TmI</abbrev> 0.64 and TmIV absent. Tibial spine formula: 1-1-1-1. Opisthosoma 0.96 long, 0.64 wide, oval, greenish.</p><p><bold><italic>Epigyne</italic></bold> (Fig. <xref ref-type="fig" rid="F4">4A–E</xref>). Epigynal plate twice as wide as long, anteriorly with round patch; ventral plate tapering ventrally; dorsal plate almost rectangular, with small groove at the center; copulatory opening located mid-ventrally at the junction of dorsal and ventral plates; copulatory ducts large, curving into one loop; spermathecae large and kidney-shaped, located anterior to the epigynal transverse slit, spaced by two diameters; fertilization ducts large and sinuous.</p></tp:treatment-sec><tp:treatment-sec sec-type="distribution" id="SECID0ET6AE"><title>Distribution.</title><p>Known only from the type locality (Fig. <xref ref-type="fig" rid="F12">12</xref>).</p></tp:treatment-sec><tp:treatment-sec><!--Section generated to contain objects referenced in tp:taxon-treatment.--><fig id="F12" position="float" orientation="portrait"><object-id xmlns:xlink="http://www.w3.org/1999/xlink" content-type="doi" xlink:type="simple">10.3897/zookeys.1219.133899.figure12</object-id><object-id xmlns:xlink="http://www.w3.org/1999/xlink" content-type="zenodo_dep_id" xlink:type="simple">14281050</object-id><object-id xmlns:xlink="http://www.w3.org/1999/xlink" content-type="arpha" xlink:type="simple">C3DEBD96-5197-5BD7-88BE-F22B28D06A70</object-id><label>Figure 12.</label><caption><p>Distribution of <italic><tp:taxon-name><tp:taxon-name-part taxon-name-part-type="genus" reg="Tapinocyba">Tapinocyba</tp:taxon-name-part></tp:taxon-name></italic> species in Jiangjin, Chongqing.</p></caption><graphic xmlns:xlink="http://www.w3.org/1999/xlink" xlink:href="zookeys-1219-195_article-133899__-g012.jpg" position="float" orientation="portrait" xlink:type="simple" id="oo_1188632.jpg"><uri content-type="original_file" xlink:type="simple">https://binary.pensoft.net/fig/1188632</uri></graphic></fig></tp:treatment-sec><ref-list><ref id="B6"><mixed-citation xmlns:xlink="http://www.w3.org/1999/xlink" xlink:type="simple"><person-group><name name-style="western"><surname>Hormiga</surname><given-names>G</given-names></name></person-group> (<year>2000</year>) <article-title>Higher level phylogenetics of erigonine spiders (<tp:taxon-name><tp:taxon-name-part taxon-name-part-type="order">Araneae</tp:taxon-name-part></tp:taxon-name>, <tp:taxon-name><tp:taxon-name-part taxon-name-part-type="family">Linyphiidae</tp:taxon-name-part></tp:taxon-name>, <tp:taxon-name><tp:taxon-name-part taxon-name-part-type="subfamily">Erigoninae</tp:taxon-name-part></tp:taxon-name>).</article-title><source>Smithsonian Contributions to Zoology</source><volume>609</volume>: <fpage>1</fpage>–<lpage>160</lpage>. <ext-link xlink:href="10.5479/si.00810282.609" ext-link-type="doi" xlink:type="simple">https://doi.org/10.5479/si.00810282.609</ext-link></mixed-citation></ref><ref id="B19"><mixed-citation xmlns:xlink="http://www.w3.org/1999/xlink" xlink:type="simple"><person-group><name name-style="western"><surname>Wiehle</surname><given-names>H</given-names></name></person-group> (<year>1960</year>) <article-title>Spinnentiere oder <tp:taxon-name><tp:taxon-name-part taxon-name-part-type="superfamily">Arachnoidea</tp:taxon-name-part></tp:taxon-name> (<tp:taxon-name><tp:taxon-name-part taxon-name-part-type="order">Araneae</tp:taxon-name-part></tp:taxon-name>). XI. <tp:taxon-name><tp:taxon-name-part taxon-name-part-type="family">Micryphantidae</tp:taxon-name-part></tp:taxon-name>-Zwergspinnen.</article-title><source>Die Tierwelt Deutschlands</source><volume>47</volume>: <fpage>1</fpage>–<lpage>620</lpage>.</mixed-citation></ref></ref-list></tp:taxon-treatment>
