# Supplementary material for: ﻿Four new species of Tapinocyba Simon, 1884 (Araneae, Linyphiidae) from Jiangjin District of Chongqing, China
Source: Zookeys. 2024 Dec 3;1219:195–214. doi: 10.3897/zookeys.1219.133899 (PMC11736462; doi:10.3897/zookeys.1219.133899)
Supplement: XML Treatment for Tapinocyba virga [file zookeys.1219.133899-treatment5.xml]

<!DOCTYPE tp:taxon-treatment
  PUBLIC "-//TaxonX//DTD Taxonomic Treatment Publishing DTD v0 20100105//EN" "tax-treatment-NSO.dtd">
<tp:taxon-treatment xmlns:tp="http://www.plazi.org/taxpub"><tp:treatment-meta><kwd-group><label>Taxon classification</label><kwd>
                <named-content content-type="kingdom">Animalia</named-content>
              </kwd><kwd>
                <named-content content-type="order">Araneae</named-content>
              </kwd><kwd>
                <named-content content-type="family">Linyphiidae</named-content>
              </kwd></kwd-group><mixed-citation publication-type="journal"><person-group><name><surname>Irfan</surname><given-names>Muhammad</given-names></name><name><surname>Yun</surname><given-names>Dai</given-names></name><name><surname>Lu-Yu</surname><given-names>Wang</given-names></name><name><surname>Zhi-Sheng</surname><given-names>Zhang</given-names></name></person-group><article-title>﻿Four new species of <italic><tp:taxon-name><tp:taxon-name-part taxon-name-part-type="genus" reg="Tapinocyba">Tapinocyba</tp:taxon-name-part></tp:taxon-name></italic> Simon, 1884 (<tp:taxon-name><tp:taxon-name-part taxon-name-part-type="order">Araneae</tp:taxon-name-part></tp:taxon-name>, <tp:taxon-name><tp:taxon-name-part taxon-name-part-type="family">Linyphiidae</tp:taxon-name-part></tp:taxon-name>) from Jiangjin District of Chongqing, China</article-title><source>Zookeys</source><day>03</day><month>12</month><year>2024</year><volume>1219</volume><fpage>195</fpage><lpage>214</lpage><pub-id pub-id-type="doi">10.3897/zookeys.1219.133899</pub-id></mixed-citation></tp:treatment-meta><tp:nomenclature><label>﻿</label><tp:taxon-name>
              <object-id xmlns:xlink="http://www.w3.org/1999/xlink" content-type="arpha" xlink:type="simple">9D6B30B0-9F68-5F8E-8DE6-7BAE2D22D869</object-id>
              <tp:taxon-name-part taxon-name-part-type="genus" reg="Tapinocyba">Tapinocyba</tp:taxon-name-part>
              <tp:taxon-name-part taxon-name-part-type="species" reg="virga">virga</tp:taxon-name-part>
              <object-id xmlns:xlink="http://www.w3.org/1999/xlink" content-type="zoobank" xlink:type="simple">https://zoobank.org/6C72739C-2035-4788-B65B-1E72FCB0520A</object-id>
            </tp:taxon-name><tp:taxon-status xmlns:xlink="http://www.w3.org/1999/xlink" xlink:type="simple">sp. nov.</tp:taxon-status><xref ref-type="fig" rid="F9">Figs 9</xref><xref ref-type="fig" rid="F10">, 10</xref><xref ref-type="fig" rid="F11">, 11</xref><xref ref-type="fig" rid="F12">, 12</xref></tp:nomenclature><tp:treatment-sec sec-type="type material" id="SECID0EJZAG"><title>Type material.</title><p><bold><italic>Holotype</italic></bold>: China • ♂; Chongqing Municipality, Jiangjin District, Tanghe Town Gunziping Jianshanzi, Dayuandong, <named-content xmlns:xlink="http://www.w3.org/1999/xlink" content-type="dwc:verbatimCoordinates" xlink:type="simple"><named-content content-type="geo-json" specific-use="{&#34;type&#34;:&#34;Point&#34;,&#34;coordinates&#34;:[106.087069,28.929669]}" id="NCID0EXZAG" xlink:type="simple">28°55′46.81″N, 106°5′13.45″E</named-content></named-content>, 752 m <abbrev xmlns:xlink="http://www.w3.org/1999/xlink" xlink:title="above sea level" id="ABBRID0E3ZAG" xlink:type="simple">a.s.l</abbrev>., 2023.III.5, Wang L.Y. et al. leg.; <abbrev xmlns:xlink="http://www.w3.org/1999/xlink" xlink:title="School of Life Sciences, Southwest University" id="ABBRID0EA1AG" xlink:type="simple">SWUC</abbrev>-T-LIN-29-01. <bold><italic>Paratypes</italic></bold>: 1♂3♀; same location data as holotype; <abbrev xmlns:xlink="http://www.w3.org/1999/xlink" xlink:title="School of Life Sciences, Southwest University" id="ABBRID0EH1AG" xlink:type="simple">SWUC</abbrev>-T-LIN-29-02 to <abbrev xmlns:xlink="http://www.w3.org/1999/xlink" xlink:title="School of Life Sciences, Southwest University" id="ABBRID0EL1AG" xlink:type="simple">SWUC</abbrev>-T-LIN-29-05 • 1♂; Tanghe Town Gunziping Jianshanzi, Dayuandong, <named-content xmlns:xlink="http://www.w3.org/1999/xlink" content-type="dwc:verbatimCoordinates" xlink:type="simple"><named-content content-type="geo-json" specific-use="{&#34;type&#34;:&#34;Point&#34;,&#34;coordinates&#34;:[106.087069,28.929669]}" id="NCID0ES1AG" xlink:type="simple">28°55′46.81″N, 106°5′13.45″E</named-content></named-content>, 752 m <abbrev xmlns:xlink="http://www.w3.org/1999/xlink" xlink:title="above sea level" id="ABBRID0EX1AG" xlink:type="simple">a.s.l</abbrev>., 2023.III.25, Wang L.Y. et al. leg.; <abbrev xmlns:xlink="http://www.w3.org/1999/xlink" xlink:title="School of Life Sciences, Southwest University" id="ABBRID0E21AG" xlink:type="simple">SWUC</abbrev>-T-LIN-29-06 • 2♂; Baisha Town, Zhang Gongshan, Xiannu Cave, <named-content xmlns:xlink="http://www.w3.org/1999/xlink" content-type="dwc:verbatimCoordinates" xlink:type="simple"><named-content content-type="geo-json" specific-use="{&#34;type&#34;:&#34;Point&#34;,&#34;coordinates&#34;:[106.149261,28.952853]}" id="NCID0EC2AG" xlink:type="simple">28°57′10.27″N, 106°8′57.34″E</named-content></named-content>, 809 m <abbrev xmlns:xlink="http://www.w3.org/1999/xlink" xlink:title="above sea level" id="ABBRID0EH2AG" xlink:type="simple">a.s.l</abbrev>., 2023.III.5, Wang L.Y. et al. leg.; <abbrev xmlns:xlink="http://www.w3.org/1999/xlink" xlink:title="School of Life Sciences, Southwest University" id="ABBRID0EL2AG" xlink:type="simple">SWUC</abbrev>-T-LIN-29-07 &amp; <abbrev xmlns:xlink="http://www.w3.org/1999/xlink" xlink:title="School of Life Sciences, Southwest University" id="ABBRID0EP2AG" xlink:type="simple">SWUC</abbrev>-T-LIN-29-08 • 2♂; Tanghe Town Gunziping Jianshanzi, Dayuandong, <named-content xmlns:xlink="http://www.w3.org/1999/xlink" content-type="dwc:verbatimCoordinates" xlink:type="simple"><named-content content-type="geo-json" specific-use="{&#34;type&#34;:&#34;Point&#34;,&#34;coordinates&#34;:[106.087069,28.929669]}" id="NCID0EW2AG" xlink:type="simple">28°55′46.81″N, 106°5′13.45″E</named-content></named-content>, 752 m <abbrev xmlns:xlink="http://www.w3.org/1999/xlink" xlink:title="above sea level" id="ABBRID0E22AG" xlink:type="simple">a.s.l</abbrev>., 2023.II.5, Wang L.Y. et al. leg.; <abbrev xmlns:xlink="http://www.w3.org/1999/xlink" xlink:title="School of Life Sciences, Southwest University" id="ABBRID0E62AG" xlink:type="simple">SWUC</abbrev>-T-LIN-29-09 &amp; <abbrev xmlns:xlink="http://www.w3.org/1999/xlink" xlink:title="School of Life Sciences, Southwest University" id="ABBRID0ED3AG" xlink:type="simple">SWUC</abbrev>-T-LIN-29-10 • 1♀; Tanghe Town, Longyuemen, Dayuandong, Gunziping Management Station, <named-content xmlns:xlink="http://www.w3.org/1999/xlink" content-type="dwc:verbatimCoordinates" xlink:type="simple"><named-content content-type="geo-json" specific-use="{&#34;type&#34;:&#34;Point&#34;,&#34;coordinates&#34;:[106.089114,28.928869]}" id="NCID0EK3AG" xlink:type="simple">28°55′43.93″N, 106°5′20.81″</named-content></named-content>E, 773 m <abbrev xmlns:xlink="http://www.w3.org/1999/xlink" xlink:title="above sea level" id="ABBRID0EP3AG" xlink:type="simple">a.s.l</abbrev>., 2023.II.5, Wang L.Y. et al. leg.; <abbrev xmlns:xlink="http://www.w3.org/1999/xlink" xlink:title="School of Life Sciences, Southwest University" id="ABBRID0ET3AG" xlink:type="simple">SWUC</abbrev>-T-LIN-29-11.</p></tp:treatment-sec><tp:treatment-sec sec-type="etymology" id="SECID0EX3AG"><title>Etymology.</title><p>The specific epithet is derived from the Latin noun <italic><tp:taxon-name><tp:taxon-name-part taxon-name-part-type="genus" reg="Tapinocyba"/><tp:taxon-name-part taxon-name-part-type="species" reg="virga">virga</tp:taxon-name-part></tp:taxon-name></italic>, meaning “rod” and referring to the somewhat rod-like dorsal tibial apophysis of the male palp.</p></tp:treatment-sec><tp:treatment-sec sec-type="diagnosis" id="SECID0EH4AG"><title>Diagnosis.</title><p>The male of <italic><tp:taxon-name><tp:taxon-name-part taxon-name-part-type="genus" reg="Tapinocyba">Tapinocyba</tp:taxon-name-part><tp:taxon-name-part taxon-name-part-type="species" reg="virga">virga</tp:taxon-name-part></tp:taxon-name></italic> sp. nov. resembles <italic><tp:taxon-name><tp:taxon-name-part taxon-name-part-type="genus" reg="Tapinocyba">T.</tp:taxon-name-part><tp:taxon-name-part taxon-name-part-type="species" reg="praecox">praecox</tp:taxon-name-part></tp:taxon-name></italic> (O. Pickard-Cambridge, 1873) in having the similar embolic division (Figs <xref ref-type="fig" rid="F9">9A–D</xref>, <xref ref-type="fig" rid="F10">10A–C</xref>; <xref ref-type="bibr" rid="B6">Hormiga 2000</xref>: fig. 27A–E, pl. 62A–F) and can be distinguished by the ocular region modified in <italic><tp:taxon-name><tp:taxon-name-part taxon-name-part-type="genus" reg="Tapinocyba">T.</tp:taxon-name-part><tp:taxon-name-part taxon-name-part-type="species" reg="virga">virga</tp:taxon-name-part></tp:taxon-name></italic> sp. nov. (Fig. <xref ref-type="fig" rid="F11">11B</xref>; vs not modified); tibia with three apophyses (<abbrev xmlns:xlink="http://www.w3.org/1999/xlink" xlink:title="dorsal tibial apophysis" id="ABBRID0E55AG" xlink:type="simple">DTA</abbrev>, PTA and RTA) in <italic><tp:taxon-name><tp:taxon-name-part taxon-name-part-type="genus" reg="Tapinocyba">T.</tp:taxon-name-part><tp:taxon-name-part taxon-name-part-type="species" reg="virga">virga</tp:taxon-name-part></tp:taxon-name></italic> sp. nov. (Fig. <xref ref-type="fig" rid="F9">9A, B, D</xref>; vs tibia with one apophysis); anterior radical apophysis present in <italic><tp:taxon-name><tp:taxon-name-part taxon-name-part-type="genus" reg="Tapinocyba">T.</tp:taxon-name-part><tp:taxon-name-part taxon-name-part-type="species" reg="virga">virga</tp:taxon-name-part></tp:taxon-name></italic> sp. nov. (Figs <xref ref-type="fig" rid="F10">10A, C</xref>; vs absent); and embolus as long as radix with bifurcated tip in <italic><tp:taxon-name><tp:taxon-name-part taxon-name-part-type="genus" reg="Tapinocyba">T.</tp:taxon-name-part><tp:taxon-name-part taxon-name-part-type="species" reg="virga">virga</tp:taxon-name-part></tp:taxon-name></italic> sp. nov. (Figs <xref ref-type="fig" rid="F9">9A</xref>, <xref ref-type="fig" rid="F10">10A</xref>; vs much shorter than radix with pointed tip). The female of <italic><tp:taxon-name><tp:taxon-name-part taxon-name-part-type="genus" reg="Tapinocyba">T.</tp:taxon-name-part><tp:taxon-name-part taxon-name-part-type="species" reg="virga">virga</tp:taxon-name-part></tp:taxon-name></italic> sp. nov. resembles <italic><tp:taxon-name><tp:taxon-name-part taxon-name-part-type="genus" reg="Tapinocyba">T.</tp:taxon-name-part><tp:taxon-name-part taxon-name-part-type="species" reg="triangularis">triangularis</tp:taxon-name-part></tp:taxon-name></italic> sp. nov. in having the similar ventral and dorsal plate (Fig. <xref ref-type="fig" rid="F10">10D–H</xref>; Fig. <xref ref-type="fig" rid="F7">7D–H</xref>) and can be distinguished by the spermathecae oval in <italic><tp:taxon-name><tp:taxon-name-part taxon-name-part-type="genus" reg="Tapinocyba">T.</tp:taxon-name-part><tp:taxon-name-part taxon-name-part-type="species" reg="virga">virga</tp:taxon-name-part></tp:taxon-name></italic> sp. nov. (Fig. <xref ref-type="fig" rid="F10">10G, H</xref>; vs globular); copulatory opening longer than wide in <italic><tp:taxon-name><tp:taxon-name-part taxon-name-part-type="genus" reg="Tapinocyba">T.</tp:taxon-name-part><tp:taxon-name-part taxon-name-part-type="species" reg="virga">virga</tp:taxon-name-part></tp:taxon-name></italic> sp. nov. (Fig. <xref ref-type="fig" rid="F10">10D</xref> vs as long as wide).</p><fig id="F9" position="float" orientation="portrait"><object-id xmlns:xlink="http://www.w3.org/1999/xlink" content-type="doi" xlink:type="simple">10.3897/zookeys.1219.133899.figure9</object-id><object-id xmlns:xlink="http://www.w3.org/1999/xlink" content-type="zenodo_dep_id" xlink:type="simple">14281066</object-id><object-id xmlns:xlink="http://www.w3.org/1999/xlink" content-type="arpha" xlink:type="simple">CCD99CE2-5815-505A-9104-67C49CF95B49</object-id><label>Figure 9.</label><caption><p><italic><tp:taxon-name><tp:taxon-name-part taxon-name-part-type="genus" reg="Tapinocyba">Tapinocyba</tp:taxon-name-part><tp:taxon-name-part taxon-name-part-type="species" reg="virga">virga</tp:taxon-name-part></tp:taxon-name></italic> sp. nov., male holotype <bold>A</bold> palp, prolateral view <bold>B</bold> palp, retrolateral view <bold>C</bold> palp, dorsal view <bold>D</bold> palp, ventral view. Abbreviations: <abbrev xmlns:xlink="http://www.w3.org/1999/xlink" xlink:title="distal suprategular apophysis" id="ABBRID0EKDBG" xlink:type="simple">DSA</abbrev> = distal suprategular apophysis; <abbrev xmlns:xlink="http://www.w3.org/1999/xlink" xlink:title="dorsal tibial apophysis" id="ABBRID0EODBG" xlink:type="simple">DTA</abbrev> = dorsal tibial apophysis; E = embolus; <abbrev xmlns:xlink="http://www.w3.org/1999/xlink" xlink:title="median membrane" id="ABBRID0ESDBG" xlink:type="simple">MM</abbrev> = median membrane; <abbrev xmlns:xlink="http://www.w3.org/1999/xlink" xlink:title="marginal suprategular apophysis" id="ABBRID0EWDBG" xlink:type="simple">MSA</abbrev> = marginal suprategular apophysis; <abbrev xmlns:xlink="http://www.w3.org/1999/xlink" xlink:title="paracymbium" id="ABBRID0E1DBG" xlink:type="simple">PC</abbrev> = paracymbium; <abbrev xmlns:xlink="http://www.w3.org/1999/xlink" xlink:title="protegulum" id="ABBRID0E5DBG" xlink:type="simple">PT</abbrev> = protegulum; PTA = prolateral tibial apophysis; R = radix; RTA = retrolateral tibial apophysis; <abbrev xmlns:xlink="http://www.w3.org/1999/xlink" xlink:title="suprategulum" id="ABBRID0ECEBG" xlink:type="simple">SPT</abbrev> = suprategulum; <abbrev xmlns:xlink="http://www.w3.org/1999/xlink" xlink:title="subtegulum" id="ABBRID0EGEBG" xlink:type="simple">ST</abbrev> = subtegulum; T = tegulum; <abbrev xmlns:xlink="http://www.w3.org/1999/xlink" xlink:title="tailpiece" id="ABBRID0EKEBG" xlink:type="simple">TP</abbrev> = tailpiece.</p></caption><graphic xmlns:xlink="http://www.w3.org/1999/xlink" xlink:href="zookeys-1219-195_article-133899__-g009.jpg" position="float" orientation="portrait" xlink:type="simple" id="oo_1188629.jpg"><uri content-type="original_file" xlink:type="simple">https://binary.pensoft.net/fig/1188629</uri></graphic></fig><fig id="F10" position="float" orientation="portrait"><object-id xmlns:xlink="http://www.w3.org/1999/xlink" content-type="doi" xlink:type="simple">10.3897/zookeys.1219.133899.figure10</object-id><object-id xmlns:xlink="http://www.w3.org/1999/xlink" content-type="zenodo_dep_id" xlink:type="simple">14281046</object-id><object-id xmlns:xlink="http://www.w3.org/1999/xlink" content-type="arpha" xlink:type="simple">6872A77C-316B-55EB-8B8F-34778CDE2B6B</object-id><label>Figure 10.</label><caption><p><italic><tp:taxon-name><tp:taxon-name-part taxon-name-part-type="genus" reg="Tapinocyba">Tapinocyba</tp:taxon-name-part><tp:taxon-name-part taxon-name-part-type="species" reg="virga">virga</tp:taxon-name-part></tp:taxon-name></italic> sp. nov., male paratype (<bold>A–C</bold>), female paratype (<bold>D–H</bold>) <bold>A–C</bold> embolic division <bold>D, F</bold> epigyne, ventral view <bold>E</bold> epigyne, lateral view <bold>G</bold> vulva, dorsal view <bold>H</bold> vulva, anterior view. Abbreviations: <abbrev xmlns:xlink="http://www.w3.org/1999/xlink" xlink:title="anterior radical process" id="ABBRID0EUFBG" xlink:type="simple">ARP</abbrev> = anterior radical process; <abbrev xmlns:xlink="http://www.w3.org/1999/xlink" xlink:title="copulatory ducts" id="ABBRID0EYFBG" xlink:type="simple">CD</abbrev> = copulatory duct; <abbrev xmlns:xlink="http://www.w3.org/1999/xlink" xlink:title="copulatory openings" id="ABBRID0E3FBG" xlink:type="simple">CO</abbrev> = copulatory opening; <abbrev xmlns:xlink="http://www.w3.org/1999/xlink" xlink:title="dorsal plate" id="ABBRID0EAGBG" xlink:type="simple">DP</abbrev> = dorsal plate; <abbrev xmlns:xlink="http://www.w3.org/1999/xlink" xlink:title="distal suprategular apophysis" id="ABBRID0EEGBG" xlink:type="simple">DSA</abbrev> = distal suprategular apophysis; E = embolus; <abbrev xmlns:xlink="http://www.w3.org/1999/xlink" xlink:title="fertilization ducts" id="ABBRID0EIGBG" xlink:type="simple">FD</abbrev> = fertilization duct; <abbrev xmlns:xlink="http://www.w3.org/1999/xlink" xlink:title="median membrane" id="ABBRID0EMGBG" xlink:type="simple">MM</abbrev> = median membrane; <abbrev xmlns:xlink="http://www.w3.org/1999/xlink" xlink:title="marginal suprategular apophysis" id="ABBRID0EQGBG" xlink:type="simple">MSA</abbrev> = marginal suprategular apophysis; R = radix; S = spermathecae; <abbrev xmlns:xlink="http://www.w3.org/1999/xlink" xlink:title="suprategulum" id="ABBRID0EUGBG" xlink:type="simple">SPT</abbrev> = suprategulum; <abbrev xmlns:xlink="http://www.w3.org/1999/xlink" xlink:title="tailpiece" id="ABBRID0EYGBG" xlink:type="simple">TP</abbrev> = tailpiece; <abbrev xmlns:xlink="http://www.w3.org/1999/xlink" xlink:title="ventral plate" id="ABBRID0E3GBG" xlink:type="simple">VP</abbrev> = ventral plate.</p></caption><graphic xmlns:xlink="http://www.w3.org/1999/xlink" xlink:href="zookeys-1219-195_article-133899__-g010.jpg" position="float" orientation="portrait" xlink:type="simple" id="oo_1188630.jpg"><uri content-type="original_file" xlink:type="simple">https://binary.pensoft.net/fig/1188630</uri></graphic></fig><fig id="F11" position="float" orientation="portrait"><object-id xmlns:xlink="http://www.w3.org/1999/xlink" content-type="doi" xlink:type="simple">10.3897/zookeys.1219.133899.figure11</object-id><object-id xmlns:xlink="http://www.w3.org/1999/xlink" content-type="zenodo_dep_id" xlink:type="simple">14281048</object-id><object-id xmlns:xlink="http://www.w3.org/1999/xlink" content-type="arpha" xlink:type="simple">33F0AEA5-4468-5EFB-8A17-BEC1B306B632</object-id><label>Figure 11.</label><caption><p><italic><tp:taxon-name><tp:taxon-name-part taxon-name-part-type="genus" reg="Tapinocyba">Tapinocyba</tp:taxon-name-part><tp:taxon-name-part taxon-name-part-type="species" reg="virga">virga</tp:taxon-name-part></tp:taxon-name></italic> sp. nov., male holotype (<bold>A–C</bold>) and female paratype (<bold>D, E</bold>) <bold>A</bold>, <bold>D</bold> habitus, dorsal view <bold>B</bold> habitus, lateral view <bold>C, E</bold> habitus, ventral view.</p></caption><graphic xmlns:xlink="http://www.w3.org/1999/xlink" xlink:href="zookeys-1219-195_article-133899__-g011.jpg" position="float" orientation="portrait" xlink:type="simple" id="oo_1188631.jpg"><uri content-type="original_file" xlink:type="simple">https://binary.pensoft.net/fig/1188631</uri></graphic></fig></tp:treatment-sec><tp:treatment-sec sec-type="description" id="SECID0EJIBG"><title>Description.</title><p><bold>Male</bold> (holotype, Fig. <xref ref-type="fig" rid="F11">11A–C</xref>): total length 1.69; carapace 0.79 long, 0.59 wide, brown, cephalic region slightly elevated, cephalic pits absent, fovea, cervical and radial grooves distinct. Clypeus 0.20 high. Chelicerae with six promarginal and five retromarginal teeth. Sternum yellowish brown longer than wide, shield-like with microsetae. Ocular region strongly curved, extending above clypeus, eyes: <abbrev xmlns:xlink="http://www.w3.org/1999/xlink" xlink:title="anterior eye row" id="ABBRID0EVIBG" xlink:type="simple">AER</abbrev> recurved, <abbrev xmlns:xlink="http://www.w3.org/1999/xlink" xlink:title="posterior eye row" id="ABBRID0EZIBG" xlink:type="simple">PER</abbrev> procurved, slightly wider than <abbrev xmlns:xlink="http://www.w3.org/1999/xlink" xlink:title="anterior eye row" id="ABBRID0E4IBG" xlink:type="simple">AER</abbrev>. Eye sizes and interdistances: <abbrev xmlns:xlink="http://www.w3.org/1999/xlink" xlink:title="anterior median eyes" id="ABBRID0EBJBG" xlink:type="simple">AME</abbrev> 0.03, <abbrev xmlns:xlink="http://www.w3.org/1999/xlink" xlink:title="anterior lateral eyes" id="ABBRID0EFJBG" xlink:type="simple">ALE</abbrev> 0.04, <abbrev xmlns:xlink="http://www.w3.org/1999/xlink" xlink:title="posterior median eyes" id="ABBRID0EJJBG" xlink:type="simple">PME</abbrev> 0.06, <abbrev xmlns:xlink="http://www.w3.org/1999/xlink" xlink:title="posterior lateral eyes" id="ABBRID0ENJBG" xlink:type="simple">PLE</abbrev> 0.05, <abbrev xmlns:xlink="http://www.w3.org/1999/xlink" xlink:title="the distance between AMEs" id="ABBRID0ERJBG" xlink:type="simple">AME–AME</abbrev> 0.03, <abbrev xmlns:xlink="http://www.w3.org/1999/xlink" xlink:title="distance between PMEs" id="ABBRID0EVJBG" xlink:type="simple">PME–PME</abbrev> 0.07, <abbrev xmlns:xlink="http://www.w3.org/1999/xlink" xlink:title="the distance between AME and ALE" id="ABBRID0EZJBG" xlink:type="simple">AME–ALE</abbrev>, 0.01, <abbrev xmlns:xlink="http://www.w3.org/1999/xlink" xlink:title="distance between PME and PLE" id="ABBRID0E4JBG" xlink:type="simple">PME–PLE</abbrev> 0.02, <abbrev xmlns:xlink="http://www.w3.org/1999/xlink" xlink:title="anterior median eyes" id="ABBRID0EBKBG" xlink:type="simple">AME</abbrev>–<abbrev xmlns:xlink="http://www.w3.org/1999/xlink" xlink:title="posterior median eyes" id="ABBRID0EFKBG" xlink:type="simple">PME</abbrev> 0.07, <abbrev xmlns:xlink="http://www.w3.org/1999/xlink" xlink:title="anterior lateral eyes" id="ABBRID0EJKBG" xlink:type="simple">ALE</abbrev>–<abbrev xmlns:xlink="http://www.w3.org/1999/xlink" xlink:title="anterior lateral eyes" id="ABBRID0ENKBG" xlink:type="simple">ALE</abbrev> 0.19, <abbrev xmlns:xlink="http://www.w3.org/1999/xlink" xlink:title="posterior lateral eyes" id="ABBRID0ERKBG" xlink:type="simple">PLE</abbrev>–<abbrev xmlns:xlink="http://www.w3.org/1999/xlink" xlink:title="posterior lateral eyes" id="ABBRID0EVKBG" xlink:type="simple">PLE</abbrev> 0.21, <abbrev xmlns:xlink="http://www.w3.org/1999/xlink" xlink:title="anterior lateral eyes" id="ABBRID0EZKBG" xlink:type="simple">ALE</abbrev>–<abbrev xmlns:xlink="http://www.w3.org/1999/xlink" xlink:title="posterior lateral eyes" id="ABBRID0E4KBG" xlink:type="simple">PLE</abbrev> contiguous. Length of legs: I 1.88 (0.55, 0.21,0.46, 0.39,0.27), II 1.73 (0.52, 0.19, 0.41,0.33, 0.28), III 1.44 (0.41, 0.17, 0.31, 0.30, 0.25), IV 2.51 (0.56, 0.20, 0.48, 0.36,0.29). <abbrev xmlns:xlink="http://www.w3.org/1999/xlink" xlink:title="position of trichobothrium on metatarsus I" id="ABBRID0EBLBG" xlink:type="simple">TmI</abbrev> 0.54 and TmIV absent. Tibial spine formula: 1-1-1-1. Opisthosoma 0.96 long, 0.66 wide, oval, greenish.</p><p><bold><italic>Palp</italic></bold> (holotype, Fig. <xref ref-type="fig" rid="F9">9A–D, a</xref> paratype <abbrev xmlns:xlink="http://www.w3.org/1999/xlink" xlink:title="School of Life Sciences, Southwest University" id="ABBRID0EQLBG" xlink:type="simple">SWUC</abbrev>-T-LIN-29-02, Fig. <xref ref-type="fig" rid="F10">10A–C</xref>). Femur unmodified, almost as long as both patella and tibia. Patella longer than tibia. Tibia widest at distal end, with one retrolateral and one dorsal trichobothria, with two apophyses; dorsal tibial apophysis rod-like, two-third length of tibia; prolateral tibial apophysis (PTA) thumb-shaped with tapering tip in dorsal view; retrolateral tibial apophysis D-shaped; paracymbium J-shaped, basally with setae, distal arm tip hook-shaped with blunt end; tegulum almost round, ventrally bulging above the subtegulum, protegulum distinct, membranous; suprategulum small, with distinct median suprategular apophysis, distal suprategular apophysis membranous; embolic division simple, consisting of a radix longer than wide; tailpiece slightly curved with blunt tip; anterior radical process one-third the length of embolus, with blunt tip; median membrane short, present in between embolus and distal suprategular apophysis; embolus almost as long as radix, with bifurcated tip.</p><p><bold>Female</bold> (paratype <abbrev xmlns:xlink="http://www.w3.org/1999/xlink" xlink:title="School of Life Sciences, Southwest University" id="ABBRID0E3LBG" xlink:type="simple">SWUC</abbrev>-T-LIN-29-03, Fig. <xref ref-type="fig" rid="F11">11D, E</xref>): total length 1.86; carapace 0.91 long, 0.62 wide, cephalic region slightly elevated, brown, fovea, cervical and radial grooves distinct. Clypeus 0.10 high. Chelicerae with six promarginal and five retromarginal teeth. Sternum shield-shaped, longer than wide, yellowish brown with microsetae. Eyes: <abbrev xmlns:xlink="http://www.w3.org/1999/xlink" xlink:title="anterior eye row" id="ABBRID0EEMBG" xlink:type="simple">AER</abbrev> recurved, <abbrev xmlns:xlink="http://www.w3.org/1999/xlink" xlink:title="posterior eye row" id="ABBRID0EIMBG" xlink:type="simple">PER</abbrev> slightly procurved, slightly wider than <abbrev xmlns:xlink="http://www.w3.org/1999/xlink" xlink:title="anterior eye row" id="ABBRID0EMMBG" xlink:type="simple">AER</abbrev>. Eye sizes and interdistances: <abbrev xmlns:xlink="http://www.w3.org/1999/xlink" xlink:title="anterior median eyes" id="ABBRID0EQMBG" xlink:type="simple">AME</abbrev> 0.03, <abbrev xmlns:xlink="http://www.w3.org/1999/xlink" xlink:title="anterior lateral eyes" id="ABBRID0EUMBG" xlink:type="simple">ALE</abbrev> 0.06, <abbrev xmlns:xlink="http://www.w3.org/1999/xlink" xlink:title="posterior median eyes" id="ABBRID0EYMBG" xlink:type="simple">PME</abbrev> 0.06, <abbrev xmlns:xlink="http://www.w3.org/1999/xlink" xlink:title="posterior lateral eyes" id="ABBRID0E3MBG" xlink:type="simple">PLE</abbrev> 0.05, <abbrev xmlns:xlink="http://www.w3.org/1999/xlink" xlink:title="the distance between AMEs" id="ABBRID0EANBG" xlink:type="simple">AME–AME</abbrev> 0.03, <abbrev xmlns:xlink="http://www.w3.org/1999/xlink" xlink:title="distance between PMEs" id="ABBRID0EENBG" xlink:type="simple">PME–PME</abbrev> 0.06, <abbrev xmlns:xlink="http://www.w3.org/1999/xlink" xlink:title="the distance between AME and ALE" id="ABBRID0EINBG" xlink:type="simple">AME–ALE</abbrev>, 0.02, <abbrev xmlns:xlink="http://www.w3.org/1999/xlink" xlink:title="distance between PME and PLE" id="ABBRID0EMNBG" xlink:type="simple">PME–PLE</abbrev> 0.02, <abbrev xmlns:xlink="http://www.w3.org/1999/xlink" xlink:title="anterior median eyes" id="ABBRID0EQNBG" xlink:type="simple">AME</abbrev>–<abbrev xmlns:xlink="http://www.w3.org/1999/xlink" xlink:title="posterior median eyes" id="ABBRID0EUNBG" xlink:type="simple">PME</abbrev> 0.05, <abbrev xmlns:xlink="http://www.w3.org/1999/xlink" xlink:title="anterior lateral eyes" id="ABBRID0EYNBG" xlink:type="simple">ALE</abbrev>–<abbrev xmlns:xlink="http://www.w3.org/1999/xlink" xlink:title="anterior lateral eyes" id="ABBRID0E3NBG" xlink:type="simple">ALE</abbrev> 0.26, <abbrev xmlns:xlink="http://www.w3.org/1999/xlink" xlink:title="posterior lateral eyes" id="ABBRID0EAOBG" xlink:type="simple">PLE</abbrev>–<abbrev xmlns:xlink="http://www.w3.org/1999/xlink" xlink:title="posterior lateral eyes" id="ABBRID0EEOBG" xlink:type="simple">PLE</abbrev> 0.28, <abbrev xmlns:xlink="http://www.w3.org/1999/xlink" xlink:title="anterior lateral eyes" id="ABBRID0EIOBG" xlink:type="simple">ALE</abbrev>–<abbrev xmlns:xlink="http://www.w3.org/1999/xlink" xlink:title="posterior lateral eyes" id="ABBRID0EMOBG" xlink:type="simple">PLE</abbrev> 0.01. Length of legs: I 2.1 (0.57,0.22, 0.51, 0.43, 0.37), II 1.99 (0.60, 0.23, 0.45, 0.38, 0.33), III 1.67 (0.52, 0.18, 0.36,0.35, 0.26), IV 2.22 (0.66, 0.19, 0.55, 0.46, 0.33). <abbrev xmlns:xlink="http://www.w3.org/1999/xlink" xlink:title="position of trichobothrium on metatarsus I" id="ABBRID0EQOBG" xlink:type="simple">TmI</abbrev> 0.50 and TmIV absent. Tibial spine formula: 1-1-1-1. Opisthosoma 1.10 long, 0.75 wide, oval, greenish, dorsally with a pair of sigillae, ventral side greenish black.</p><p><bold><italic>Epigyne</italic></bold> (Fig. <xref ref-type="fig" rid="F10">10D–H</xref>). Epigynal plate two times wider than long; ventral plate tapering ventrally, posteriorly with round hole followed by sclerotized ventral pit on its frontal face; dorsal plate almost rectangular, longer than wide; copulatory opening located posteriorly at the base of dorsal plate; copulatory ducts large, curving into two loops; spermathecae located dorsolaterally, spaced by three diameters; fertilization ducts large and sinuous.</p></tp:treatment-sec><tp:treatment-sec sec-type="distribution" id="SECID0E6OBG"><title>Distribution.</title><p>Known only from the type locality (Fig. <xref ref-type="fig" rid="F12">12</xref>).</p><fig id="F12" position="float" orientation="portrait"><object-id xmlns:xlink="http://www.w3.org/1999/xlink" content-type="doi" xlink:type="simple">10.3897/zookeys.1219.133899.figure12</object-id><object-id xmlns:xlink="http://www.w3.org/1999/xlink" content-type="zenodo_dep_id" xlink:type="simple">14281050</object-id><object-id xmlns:xlink="http://www.w3.org/1999/xlink" content-type="arpha" xlink:type="simple">C3DEBD96-5197-5BD7-88BE-F22B28D06A70</object-id><label>Figure 12.</label><caption><p>Distribution of <italic><tp:taxon-name><tp:taxon-name-part taxon-name-part-type="genus" reg="Tapinocyba">Tapinocyba</tp:taxon-name-part></tp:taxon-name></italic> species in Jiangjin, Chongqing.</p></caption><graphic xmlns:xlink="http://www.w3.org/1999/xlink" xlink:href="zookeys-1219-195_article-133899__-g012.jpg" position="float" orientation="portrait" xlink:type="simple" id="oo_1188632.jpg"><uri content-type="original_file" xlink:type="simple">https://binary.pensoft.net/fig/1188632</uri></graphic></fig></tp:treatment-sec><tp:treatment-sec sec-type="habitat" id="SECID0E4PBG"><title>Habitat.</title><p>The specimens of the species described here were collected from leaf litter in broad-leaved and coniferous forests.</p></tp:treatment-sec><tp:treatment-sec><!--Section generated to contain objects referenced in tp:taxon-treatment.--><fig id="F7" position="float" orientation="portrait"><object-id xmlns:xlink="http://www.w3.org/1999/xlink" content-type="doi" xlink:type="simple">10.3897/zookeys.1219.133899.figure7</object-id><object-id xmlns:xlink="http://www.w3.org/1999/xlink" content-type="zenodo_dep_id" xlink:type="simple">14281062</object-id><object-id xmlns:xlink="http://www.w3.org/1999/xlink" content-type="arpha" xlink:type="simple">6543AA7D-3E45-50F2-9C0D-A44911B66304</object-id><label>Figure 7.</label><caption><p><italic><tp:taxon-name><tp:taxon-name-part taxon-name-part-type="genus" reg="Tapinocyba">Tapinocyba</tp:taxon-name-part><tp:taxon-name-part taxon-name-part-type="species" reg="triangularis">triangularis</tp:taxon-name-part></tp:taxon-name></italic> sp. nov., male paratype (<bold>A–C</bold>), female paratype (<bold>D–H</bold>) <bold>A–C</bold> embolic division <bold>D, F</bold> epigyne, ventral view <bold>E</bold> epigyne, lateral view <bold>G</bold> vulva, dorsal view <bold>H</bold> vulva, anterior view. Abbreviations: <abbrev xmlns:xlink="http://www.w3.org/1999/xlink" xlink:title="anterior radical process" id="ABBRID0E3NAG" xlink:type="simple">ARP</abbrev> = anterior radical process; <abbrev xmlns:xlink="http://www.w3.org/1999/xlink" xlink:title="copulatory ducts" id="ABBRID0EAOAG" xlink:type="simple">CD</abbrev> = copulatory duct; <abbrev xmlns:xlink="http://www.w3.org/1999/xlink" xlink:title="copulatory openings" id="ABBRID0EEOAG" xlink:type="simple">CO</abbrev> = copulatory opening; <abbrev xmlns:xlink="http://www.w3.org/1999/xlink" xlink:title="dorsal plate" id="ABBRID0EIOAG" xlink:type="simple">DP</abbrev> = dorsal plate; <abbrev xmlns:xlink="http://www.w3.org/1999/xlink" xlink:title="distal suprategular apophysis" id="ABBRID0EMOAG" xlink:type="simple">DSA</abbrev> = distal suprategular apophysis; E = embolus; <abbrev xmlns:xlink="http://www.w3.org/1999/xlink" xlink:title="fertilization ducts" id="ABBRID0EQOAG" xlink:type="simple">FD</abbrev> = fertilization duct; <abbrev xmlns:xlink="http://www.w3.org/1999/xlink" xlink:title="median membrane" id="ABBRID0EUOAG" xlink:type="simple">MM</abbrev> = median membrane; <abbrev xmlns:xlink="http://www.w3.org/1999/xlink" xlink:title="marginal suprategular apophysis" id="ABBRID0EYOAG" xlink:type="simple">MSA</abbrev> = marginal suprategular apophysis; R = radix; S = spermathecae; <abbrev xmlns:xlink="http://www.w3.org/1999/xlink" xlink:title="suprategulum" id="ABBRID0E3OAG" xlink:type="simple">SPT</abbrev> = suprategulum; <abbrev xmlns:xlink="http://www.w3.org/1999/xlink" xlink:title="tailpiece" id="ABBRID0EAPAG" xlink:type="simple">TP</abbrev> = tailpiece; <abbrev xmlns:xlink="http://www.w3.org/1999/xlink" xlink:title="ventral plate" id="ABBRID0EEPAG" xlink:type="simple">VP</abbrev> = ventral plate.</p></caption><graphic xmlns:xlink="http://www.w3.org/1999/xlink" xlink:href="zookeys-1219-195_article-133899__-g007.jpg" position="float" orientation="portrait" xlink:type="simple" id="oo_1188627.jpg"><uri content-type="original_file" xlink:type="simple">https://binary.pensoft.net/fig/1188627</uri></graphic></fig></tp:treatment-sec><ref-list><ref id="B6"><mixed-citation xmlns:xlink="http://www.w3.org/1999/xlink" xlink:type="simple"><person-group><name name-style="western"><surname>Hormiga</surname><given-names>G</given-names></name></person-group> (<year>2000</year>) <article-title>Higher level phylogenetics of erigonine spiders (<tp:taxon-name><tp:taxon-name-part taxon-name-part-type="order">Araneae</tp:taxon-name-part></tp:taxon-name>, <tp:taxon-name><tp:taxon-name-part taxon-name-part-type="family">Linyphiidae</tp:taxon-name-part></tp:taxon-name>, <tp:taxon-name><tp:taxon-name-part taxon-name-part-type="subfamily">Erigoninae</tp:taxon-name-part></tp:taxon-name>).</article-title><source>Smithsonian Contributions to Zoology</source><volume>609</volume>: <fpage>1</fpage>–<lpage>160</lpage>. <ext-link xlink:href="10.5479/si.00810282.609" ext-link-type="doi" xlink:type="simple">https://doi.org/10.5479/si.00810282.609</ext-link></mixed-citation></ref></ref-list></tp:taxon-treatment>
